# Supplementary material for: Reproducibility of Neurite Orientation Dispersion and Density Imaging (NODDI) in rats at 9.4 Tesla
Source: PLoS One. 2019 Apr 29;14(4):e0215974. doi: 10.1371/journal.pone.0215974 (PMC6488046; doi:10.1371/journal.pone.0215974)
Supplement: S1 Dataset — (XLSX) [file pone.0215974.s001.xlsx]

## Sheet: Sheet1
	ODI
	Scan								Rescan
ROI	1	2	3	4	5	6	7	8	1	2	3	4	5	6	7	8	Mean Scan	Mean Rescan	standard deviation scan	standard deviation rescan	CV scan	CV rescan
Thalamus	0.290351	0.306922	0.301388	0.29321	0.311006	0.301947	0.324242	0.280448	0.285994	0.316696	0.301935	0.299285	0.336384	0.300343	0.340397	0.307195	0.301189	0.311029	0.0134834	0.0189502	4.47673	6.09276
Corpus Collosum	0.231616	0.233033	0.245802	0.233317	0.229646	0.234333	0.244566	0.206748	0.209273	0.245876	0.242849	0.240231	0.229126	0.220313	0.256796	0.2385	0.232383	0.23537	0.0119453	0.0151449	5.14034	6.43448
Dentate Gyrus	0.235433	0.243552	0.235953	0.236369	0.225848	0.230457	0.255959	0.216045	0.221718	0.249257	0.228662	0.235873	0.237234	0.22811	0.260729	0.230949	0.234952	0.236567	0.0118265	0.0127158	5.03358	5.37513
Hippocampus	0.463398	0.475854	0.464236	0.451382	0.469353	0.46015	0.49489	0.419998	0.4261	0.484568	0.460256	0.46378	0.449867	0.447686	0.517978	0.464859	0.462408	0.464387	0.0214266	0.0273929	4.63371	5.89872
White Matter	0.247094	0.249693	0.256062	0.246658	0.210007	0.205889	0.259545	0.217209	0.224763	0.252538	0.249418	0.248022	0.240581	0.236054	0.236474	0.251912	0.23652	0.24247	0.0217593	0.0097383	9.1998	4.01628
Grey Matter	0.613067	0.6203	0.639907	0.62431	0.543071	0.532423	0.64403	0.538318	0.557252	0.636083	0.635272	0.626912	0.608105	0.597387	0.59952	0.641625	0.594428	0.61277	0.0479122	0.0282808	8.06022	4.61523
	NDI
	Scan								Rescan
ROI	1	2	3	4	5	6	7	8	1	2	3	4	5	6	7	8	Mean Scan	Mean Rescan	standard deviation scan	standard deviation rescan	CV scan	CV rescan
Thalamus	0.637304	0.636328	0.664064	0.640949	0.695473	0.675216	0.675216	0.649435	0.626236	0.587919	0.673869	0.665305	0.79749	0.712045	0.613024	0.570282	0.659248	0.655771	0.021658	0.0739512	3.28526	11.277
Corpus Collosum	0.789902	0.793177	0.848284	0.824181	0.810679	0.827224	0.827224	0.815634	0.742744	0.744526	0.825573	0.842514	0.939989	0.903835	0.754537	0.722191	0.817038	0.809489	0.0192091	0.0815883	2.35106	10.079
Dentate Gyrus	0.664436	0.674159	0.715485	0.675938	0.680523	0.694411	0.694411	0.693001	0.630726	0.632642	0.693025	0.718894	0.799279	0.768538	0.646357	0.699955	0.686545	0.698677	0.0160085	0.0622884	2.33174	8.91519
Hippocampus	0.661816	0.674138	0.712127	0.682488	0.715827	0.701792	0.701792	0.692255	0.62335	0.627197	0.700391	0.715632	0.694163	0.768629	0.626595	0.707395	0.692779	0.682919	0.018824	0.0524718	2.71717	7.68346
White Matter	0.642358	0.621393	0.660796	0.648681	0.661417	0.648448	0.648448	0.644183	0.599079	0.605314	0.647154	0.642457	0.623183	0.684723	0.608816	0.653625	0.646965	0.633044	0.0124808	0.0292497	1.92913	4.62048
Grey Matter	0.596921	0.580793	0.616171	0.603129	0.617775	0.605662	0.605662	0.598807	0.552827	0.560051	0.604453	0.608816	0.590552	0.648236	0.568069	0.610497	0.603115	0.592938	0.0116714	0.0317704	1.93518	5.35814
	IsoVF
	Scan								Rescan
ROI	1	2	3	4	5	6	7	8	1	2	3	4	5	6	7	8	Mean Scan	Mean Rescan	standard deviation scan	standard deviation rescan	CV scan	CV rescan
Thalamus	0.122234	0.120644	0.102487	0.110911	0.113877	0.11056	0.108417	0.203129	0.138078	0.0961298	0.0779246	0.11313	0.154054	0.137548	0.108592	0.0932459	0.124032	0.114838	0.0325924	0.0262255	26.2773	22.837
Corpus Collosum	0.0935	0.093872	0.084276	0.085152	0.0982705	0.100276	0.09318	0.15468	0.130932	0.078152	0.08216	0.091924	0.153991	0.148068	0.093372	0.0758074	0.100401	0.106801	0.0226328	0.0322985	22.5425	30.2418
Dentate Gyrus	0.119052	0.113344	0.115868	0.0865088	0.105353	0.107503	0.109843	0.163982	0.160668	0.0947982	0.110921	0.117715	0.209015	0.200976	0.106744	0.11203	0.115182	0.139108	0.02206	0.06754	19.1523	48.5521
Hippocampus	0.065079	0.071547	0.072991	0.060616	0.078437	0.076899	0.076726	0.106487	0.10096	0.066042	0.061231	0.071251	0.0691135	0.101287	0.076586	0.0618433	0.0760977	0.0760392	0.0137398	0.0162588	8.04675	21.3821
White Matter	0.093648	0.08604	0.083454	0.0709104	0.0842259	0.0825744	0.0749856	0.128266	0.119066	0.0805632	0.0730104	0.0855756	0.0830083	0.103916	0.0648144	0.0737405	0.088013	0.0854619	0.0176588	0.007654	20.0639	8.95604
Grey Matter	0.072373	0.062691	0.059022	0.050531	0.0616427	0.060434	0.056117	0.097411	0.090123	0.055981	0.052812	0.061492	0.0596472	0.079071	0.049637	0.0533401	0.0650277	0.0627629	0.014473	0.0143026	22.2567	28.6465
