# Supplementary material for: Reproducibility of Neurite Orientation Dispersion and Density Imaging (NODDI) in rats at 9.4 Tesla
Source: PLoS One. 2019 Apr 29;14(4):e0215974. doi: 10.1371/journal.pone.0215974 (PMC6488046; doi:10.1371/journal.pone.0215974)
Supplement: S2 Dataset — (XLSX) [file pone.0215974.s002.xlsx]

## Sheet: Sheet1
		Mean Whole Brain Within Suject CV				Within Subject CV - ODI							Within Subject CV - NDI							Within Subject CV - IsoVF									Minimum Detectable Biological Effect for sample sizes 6, 8, 10 - voxelwise
		Histogram Count				Histogram Count							Histogram Count							Histogram Count									ODI	Sample Size				NDI	Sample Size				Metric - FISO	Sample Size
CV		ODI	NDI	IsoVF		Thalamus	Corpus Collosum	Dentate	Hippocampus	White Matter	Grey Matter		Thalamus	Corpus Collosum	Dentate	Hippocampus	White Matter	Grey Matter		Thalamus	Corpus Collosum	Dentate	Hippocampus	White Matter	Grey Matter				Minimum Detectable Biological Effect	6	8	10			6	8	10			6	8	10
0.1		0	0	0		0	0	0	0	0+F4	0		0	0	0	0	0	0		0	0	0	0	0	0				0.05	0	0	2			589	2344	5709			0	0	0
0.2		0	2	0		0	0	0	0	0	0		0	0	0	0	2	1		0	0	0	0	0	0				0.1	0	6	31			2525	5877	8681			0	0	0
0.3		0	12	0		0	0	0	0	0	0		0	0	1	1	6	3		0	0	0	0	0	0				0.15	3	20	140			3283	5487	8412			0	0	0
0.4		0	10	0		0	0	0	0	0	0		0	0	0	0	6	6		0	0	0	0	0	0				0.2	5	70	350			3195	5421	8016			0	0	0
0.5		0	32	0		0	0	0	0	0	0		0	0	0	1	16	16		0	0	0	0	0	0				0.25	12	122	567			3094	5223	8068			0	0	0
0.6		0	71	0		0	0	0	0	0	0		0	0	0	0	41	39		0	0	0	0	0	0				0.3	29	234	960			3031	5130	7583			0	0	0
0.7		0	119	0		0	0	0	0	0	0		0	0	10	4	60	58		0	0	0	0	0	0				0.35	36	316	1323			3060	5199	7286			0	0	0
0.8		0	186	0		0	0	0	0	0	0		0	2	6	6	101	105		0	0	0	0	0	0				0.4	61	406	1605			3011	5146	6665			0	0	0
0.9		0	281	0		0	0	0	0	0	0		4	3	11	8	139	161		0	0	0	0	0	0				0.45	87	599	2040			2888	4860	6146			0	0	0
1		0	381	0		0	0	0	0	0	0		3	10	17	7	205	227		0	0	0	0	0	0				0.5	114	771	2349			2881	4739	5394			0	0	0
1.1		0	534	0		0	0	0	0	0	0		5	7	17	11	265	308		0	0	0	0	0	0				0.55	158	892	2625			2895	4584	4684			0	0	0
1.2		0	925	0		0	0	0	0	0	0		5	9	19	10	517	526		0	0	0	0	0	0				0.6	174	982	2914			2911	4417	4200			0	0	0
1.3		1	1033	0		0	0	0	0	0	1		9	23	24	19	633	623		0	0	0	0	0	0				0.65	201	1134	2992			3000	4016	3602			0	0	0
1.4		0	1037	0		0	0	0	0	0	0		19	26	25	19	624	678		0	0	0	0	0	0				0.7	245	1355	3265			2840	3899	3168			0	0	2
1.5		1	1119	0		0	0	0	0	0	1		25	31	29	29	634	711		0	0	0	0	0	0				0.75	298	1481	3264			2769	3514	2667			0	0	1
1.6		1	1139	0		0	0	0	0	0	1		31	27	49	37	665	752		0	0	0	0	0	0				0.8	350	1595	3464			2715	3287	2349			0	0	0
1.7		3	1243	0		0	0	1	0	3	2		41	48	53	46	721	840		0	0	0	0	0	0				0.85	427	1675	3379			2686	2996	2066			0	0	0
1.8		2	1268	0		1	0	1	1	2	2		55	55	47	33	738	895		0	0	0	0	0	0				0.9	443	1801	3238			2617	2751	1683			0	0	0
1.9		6	1352	0		1	0	0	0	3	5		50	64	70	64	790	963		0	0	0	0	0	0				0.95	493	1917	3355			2659	2546	1499			0	0	0
2		3	1291	0		1	0	0	0	3	1		77	83	73	68	753	920		0	0	0	0	0	0				1	534	1905	3256			2476	2318	1275			0	0	0
2.1		9	1461	0		0	0	1	1	6	7		59	105	65	62	874	1079		0	0	0	0	0	0				1.05	548	2044	3143			2476	2155	1103			0	0	0
2.2		13	1509	0		3	0	2	1	11	9		69	85	74	62	885	1124		0	0	0	0	0	0				1.1	606	2082	3077			2315	1934	969			0	2	1
2.3		19	1553	0		1	0	1	1	10	18		91	150	57	76	924	1205		0	0	0	0	0	0				1.15	661	2105	2992			2298	1713	848			0	1	1
2.4		20	1587	0		3	0	2	0	12	19		95	163	84	95	986	1180		0	0	0	0	0	0				1.2	740	2179	2922			2226	1592	729			0	0	0
2.5		38	1714	0		2	0	2	0	23	36		107	189	90	113	1047	1283		0	0	0	0	0	0				1.25	793	2200	2796			2126	1482	643			0	0	0
2.6		29	1723	0		6	0	3	2	15	27		112	233	86	103	1081	1324		0	0	0	0	0	0				1.3	842	2147	2593			2030	1371	627			0	0	0
2.7		35	1811	0		3	3	3	4	24	32		125	252	84	117	1114	1410		0	0	0	0	0	0				1.35	833	2151	2423			1870	1215	517			0	0	0
2.8		70	1754	0		5	2	9	7	40	58		132	269	99	133	1101	1366		0	0	0	0	0	0				1.4	874	2061	2318			1903	1048	470			0	0	0
2.9		70	1787	0		7	3	5	3	43	62		134	266	93	115	1134	1424		0	0	0	0	0	0				1.45	925	2159	2204			1735	1004	419			0	0	0
3		97	1991	0		11	8	9	8	62	79		165	333	118	170	1253	1552		0	0	0	0	0	0				1.5	964	2128	2092			1687	860	365			0	0	0
3.1		113	2015	0		14	6	11	9	72	99		160	368	121	165	1288	1589		0	0	0	0	0	0				1.55	951	2082	2008			1535	836	320			0	0	1
3.2		121	2029	0		16	4	11	7	68	106		164	398	117	187	1290	1606		0	0	0	0	0	0				1.6	1052	2013	1891			1564	752	301			0	0	0
3.3		148	2142	0		13	14	14	9	94	134		176	435	133	183	1334	1765		0	0	0	0	0	0				1.65	1103	2012	1714			1467	671	260			0	0	0
3.4		163	2202	0		14	11	18	12	97	147		168	451	158	211	1429	1762		0	0	0	0	0	0				1.7	1061	1994	1661			1364	633	262			0	1	1
3.5		193	2205	0		15	14	8	10	118	177		218	486	139	210	1449	1844		0	0	0	0	0	0				1.75	1071	1897	1562			1305	573	201			0	0	0
3.6		229	2180	0		15	14	12	13	135	216		217	474	128	226	1428	1769		0	0	0	0	0	0				1.8	1095	1918	1527			1269	507	201			0	1	0
3.7		287	2247	0		19	25	24	19	168	252		206	497	158	214	1437	1834		0	0	0	0	0	0				1.85	1133	1889	1421			1241	483	175			0	0	0
3.8		333	2239	0		25	26	26	28	202	300		218	533	147	251	1424	1845		0	0	0	0	0	0				1.9	1188	1841	1358			1117	442	144			0	0	2
3.9		381	2329	0		34	30	27	27	212	339		193	546	162	269	1493	1979		0	0	0	0	0	0				1.95	1179	1758	1316			1085	397	145			2	0	0
4		394	2291	0		40	32	19	19	238	353		214	540	170	250	1454	1920		0	0	0	0	0	0				2	1137	1661	1241			1007	394	142			0	0	1
4.1		466	2391	0		40	46	32	34	288	417		211	534	174	246	1506	2014		0	0	0	0	0	0				2.05	1226	1665	1179			921	376	126			1	0	1
4.2		499	2271	0		52	55	41	40	309	445		212	567	139	243	1410	1930		0	0	0	0	0	0				2.1	1164	1497	1119			910	326	113			0	0	1
4.3		524	2344	0		51	57	29	40	319	466		198	526	172	273	1478	1973		0	0	0	0	0	0				2.15	1276	1547	1039			865	339	105			0	0	1
4.4		583	2231	0		44	59	41	46	361	508		244	548	157	249	1428	1898		0	0	0	0	0	0				2.2	1225	1458	989			860	269	107			0	0	0
4.5		660	2266	0		75	61	40	36	390	576		198	529	172	270	1402	1920		0	0	0	0	0	0				2.25	1230	1394	899			762	268	111			0	0	1
4.6		756	2256	0		76	77	56	59	470	683		183	494	156	256	1390	1947		0	0	0	0	0	0				2.3	1213	1364	853			759	246	95			0	0	1
4.7		836	2189	0		91	103	65	68	503	729		212	458	177	234	1361	1864		0	0	0	0	0	0				2.35	1224	1323	841			727	237	104			0	0	1
4.8		870	2126	0		98	107	58	67	528	772		204	443	137	261	1322	1793		0	0	0	0	0	0				2.4	1205	1285	793			667	190	82			0	0	0
4.9		920	2011	0		85	114	66	81	564	809		199	435	165	230	1204	1738		0	0	0	0	0	0				2.45	1160	1240	743			584	204	74			0	1	3
5		967	2050	0		121	99	80	82	568	843		187	388	150	229	1246	1792		0	0	0	0	0	0				2.5	1159	1203	706			579	193	80			0	0	1
5.1		1053	1888	0		118	136	94	114	633	924		199	399	135	219	1151	1594		0	0	0	0	0	0				2.55	1262	1115	641			575	174	61			0	0	1
5.2		1110	1868	0		147	159	87	108	725	957		168	397	126	229	1137	1610		0	0	0	0	0	0				2.6	1137	1082	610			536	159	57			0	0	1
5.3		1181	1807	0		154	161	104	114	729	1034		169	370	130	215	1095	1575		0	0	0	0	0	0				2.65	1233	1038	633			493	173	50			0	1	1
5.4		1296	1771	0		141	181	103	122	827	1103		156	310	114	167	1071	1552		0	0	0	0	0	0				2.7	1174	1067	611			453	141	61			0	0	2
5.5		1281	1637	0		167	194	99	134	792	1101		165	277	101	175	964	1434		0	0	0	0	0	0				2.75	1177	946	591			476	119	59			0	0	4
5.6		1302	1625	0		155	183	111	131	798	1123		158	282	97	171	1001	1424		0	0	0	0	0	0				2.8	1123	986	533			428	127	56			0	0	0
5.7		1456	1542	0		164	224	104	157	926	1260		133	276	108	178	956	1345		0	0	0	0	0	0				2.85	1138	891	522			413	113	52			0	0	0
5.8		1460	1479	0		195	258	116	163	869	1242		169	260	70	146	869	1280		0	0	0	0	0	0				2.9	1144	939	480			374	103	57			0	0	1
5.9		1523	1388	2		167	243	120	175	942	1281		108	229	86	132	828	1197		0	0	0	0	1	1				2.95	1134	875	450			374	105	51			0	0	1
6		1540	1301	1		187	298	132	191	975	1296		120	189	79	155	801	1121		0	0	0	0	0	1				3	1113	856	507			343	86	44			1	2	2
6.1		1577	1197	0		167	306	126	178	982	1337		124	192	58	114	684	1034		0	0	0	0	0	0				3.05	1062	815	437			345	91	60			0	0	0
6.2		1698	1188	0		175	290	136	199	1061	1437		108	162	54	110	678	1033		0	0	0	0	0	0				3.1	1094	805	369			324	91	42			0	1	3
6.3		1747	1126	0		185	318	153	195	1069	1480		108	158	50	108	673	955		0	0	0	0	0	0				3.15	1085	763	342			305	88	33			0	1	2
6.4		1682	1072	0		200	314	161	192	1080	1409		91	155	60	107	647	932		0	0	0	0	0	0				3.2	1069	762	381			282	79	48			1	0	1
6.5		1751	1010	0		188	326	134	189	1088	1449		116	144	50	94	632	866		0	0	0	0	0	0				3.25	1052	714	368			273	74	44			0	0	2
6.6		1686	898	0		179	325	134	207	1037	1421		100	113	36	76	535	765		0	0	0	0	0	0				3.3	1080	689	341			258	68	30			0	1	2
6.7		1749	820	0		180	378	130	211	1116	1458		58	106	39	79	482	706		0	0	0	0	0	0				3.35	1043	677	326			251	71	36			0	1	6
6.8		1770	853	0		173	350	138	220	1088	1472		83	108	36	82	523	714		0	0	0	0	0	0				3.4	1020	641	309			247	65	41			0	0	2
6.9		1840	724	0		182	374	150	232	1148	1558		77	91	28	69	453	612		0	0	0	0	0	0				3.45	1016	604	335			220	64	36			0	0	4
7		1816	726	0		167	340	137	202	1144	1507		66	82	32	69	440	626		0	0	0	0	0	0				3.5	898	580	299			226	78	30			0	1	2
7.1		1760	672	0		168	349	126	225	1113	1478		57	86	27	70	440	570		0	0	0	0	0	0				3.55	952	578	277			215	66	42			0	1	5
7.2		1789	606	0		172	362	145	215	1110	1503		60	66	16	55	370	518		0	0	0	0	0	0				3.6	913	524	279			231	62	23			0	0	0
7.3		1803	579	1		175	372	132	230	1108	1472		47	73	20	57	388	469		0	0	1	1	1	1				3.65	923	540	275			190	66	24			0	1	3
7.4		1739	554	0		130	382	116	199	1106	1428		40	72	13	45	344	475		1	0	0	0	0	0				3.7	851	514	261			189	59	40			0	0	5
7.5		1793	519	0		151	365	134	201	1090	1450		43	64	13	44	308	419		0	0	0	0	0	0				3.75	864	511	268			189	51	28			0	0	3
7.6		1784	465	1		163	373	118	203	1100	1439		44	56	12	44	292	379		0	0	0	0	0	0				3.8	863	489	240			184	46	42			0	3	5
7.7		1773	434	0		161	377	111	196	1093	1435		35	54	15	47	282	355		0	0	0	0	0	0				3.85	832	462	201			172	50	40			0	0	5
7.8		1790	430	0		151	376	122	189	1134	1453		27	50	10	46	257	361		0	0	0	0	0	0				3.9	822	449	247			148	55	39			0	1	3
7.9		1673	393	0		138	367	101	170	1023	1374		29	49	4	33	273	327		0	0	0	0	0	0				3.95	780	418	241			148	36	26			0	1	2
8		1617	383	0		127	348	93	185	1004	1327		13	36	6	24	247	299		0	0	0	0	0	0				4	801	405	201			153	38	33			0	1	4
8.1		1637	352	0		126	354	98	166	1016	1320		32	54	5	41	231	296		0	0	0	0	0	0				4.05	747	373	182			150	36	26			0	0	4
8.2		1540	351	0		117	328	83	161	952	1253		19	37	4	31	221	302		0	0	0	0	0	0				4.1	781	401	200			123	36	34			0	1	4
8.3		1556	321	0		130	311	92	157	987	1265		18	25	3	20	195	261		0	0	0	0	0	0				4.15	762	397	175			130	37	21			0	0	1
8.4		1481	278	0		122	306	79	147	919	1206		12	27	6	21	194	225		0	0	0	0	0	0				4.2	690	422	174			131	35	27			0	2	0
8.5		1459	277	0		95	295	68	141	913	1156		14	29	5	23	169	219		0	0	0	0	0	0				4.25	740	357	177			114	39	21			0	0	1
8.6		1409	251	0		90	295	72	133	880	1149		17	24	4	20	168	195		0	0	0	0	0	0				4.3	715	381	173			108	35	25			1	4	4
8.7		1399	247	0		81	278	63	116	857	1116		12	24	2	15	158	193		0	0	0	0	0	0				4.35	708	347	160			112	44	26			0	0	2
8.8		1387	207	1		92	273	61	118	866	1106		9	19	1	16	134	149		0	0	1	1	1	1				4.4	674	337	157			111	28	25			0	0	7
8.9		1352	216	0		86	271	59	99	829	1099		5	20	1	10	135	166		1	0	0	0	0	0				4.45	673	335	147			106	32	18			0	0	3
9		1289	203	0		74	259	51	116	793	1036		9	16	1	10	129	158		0	0	0	0	0	0				4.5	639	308	134			106	37	25			0	0	5
9.1		1175	167	0		65	224	42	90	693	934		6	14	1	9	96	133		0	0	0	0	0	0				4.55	594	305	153			76	40	32			0	2	3
9.2		1209	203	1		75	223	31	88	719	1000		1	14	1	9	122	169		0	1	0	1	1	1				4.6	593	286	135			91	26	15			0	0	6
9.3		1203	158	0		64	212	44	72	727	990		2	17	0	9	102	125		0	0	0	0	0	0				4.65	598	319	124			111	35	19			0	1	5
9.4		1106	140	0		67	181	33	80	656	887		3	5	0	2	83	118		0	0	0	0	0	0				4.7	622	308	131			89	26	31			1	1	3
9.5		1120	152	0		68	196	40	78	653	915		0	13	0	4	91	115		0	0	0	0	0	0				4.75	602	278	120			84	44	26			0	0	3
9.6		1060	111	0		49	193	42	83	630	857		6	4	0	3	69	90		0	0	0	0	0	0				4.8	579	255	120			75	33	28			0	2	2
9.7		1091	135	0		63	200	32	65	682	880		2	5	0	5	81	105		0	0	0	0	0	0				4.85	534	219	122			67	18	23			0	1	6
9.8		1025	101	2		36	164	33	71	613	823		1	7	0	2	60	71		0	0	0	0	2	1				4.9	530	217	87			75	19	15			0	1	4
9.9		995	119	0		59	177	23	61	560	805		0	2	0	2	75	94		0	0	0	0	0	0				4.95	556	251	107			62	38	30			0	2	5
10		976	109	1		44	184	30	58	609	762		0	6	0	2	63	86		0	0	1	0	1	1				5	542	237	98			73	22	20			0	0	4
10.1		960	111	1		47	140	31	55	572	775		1	4	0	2	68	85		1	0	0	0	1	1				5.05	506	226	79			63	27	23			0	1	3
10.2		892	83	0		52	142	38	65	557	705		1	3	0	1	57	66		1	0	0	0	0	0				5.1	505	221	94			59	28	20			0	1	7
10.3		857	89	1		56	122	20	48	521	663		0	2	0	1	53	75		0	0	0	0	1	1				5.15	536	232	90			61	19	17			0	2	3
10.4		850	85	1		42	137	21	56	513	685		1	2	0	2	57	62		0	0	0	0	1	1				5.2	490	211	101			50	20	18			0	2	4
10.5		821	88	0		36	113	26	51	469	656		0	6	0	2	55	71		0	0	0	0	0	0				5.25	491	207	84			59	28	21			0	4	5
10.6		738	93	1		39	106	18	50	440	589		0	8	0	4	55	67		0	0	0	0	1	0				5.3	468	200	83			56	22	25			2	2	2
10.7		747	86	1		34	103	17	47	458	579		0	0	0	0	50	71		0	1	0	0	1	1				5.35	500	211	85			44	17	19			0	3	1
10.8		714	86	1		33	99	20	48	430	550		0	2	0	1	55	68		0	0	0	0	1	1				5.4	447	219	76			54	29	24			0	1	0
10.9		691	80	0		29	77	15	38	396	552		0	1	0	0	51	66		0	0	0	0	0	0				5.45	450	177	85			54	19	14			0	2	4
11		691	66	1		26	96	28	37	403	542		0	2	0	1	44	48		0	0	0	0	0	1				5.5	462	192	74			46	26	27			0	2	4
11.1		636	64	2		29	66	20	31	394	511		0	3	0	1	44	48		0	1	0	0	2	2				5.55	431	176	79			51	24	15			1	3	6
11.2		606	70	1		30	84	15	37	376	470		0	0	0	0	48	47		0	0	0	0	0	0				5.6	428	179	64			49	16	16			1	0	4
11.3		577	57	1		21	65	12	30	326	449		0	0	0	0	40	43		0	0	0	0	0	0				5.65	445	173	65			52	14	26			0	0	4
11.4		538	48	1		23	54	11	23	332	432		0	0	0	0	36	34		0	0	0	0	0	0				5.7	392	172	85			39	16	15			0	3	3
11.5		576	49	1		12	68	12	31	378	449		0	0	0	0	39	38		0	0	0	0	0	0				5.75	426	174	53			48	23	13			0	2	3
11.6		586	53	2		23	62	13	29	341	456		0	0	0	0	42	31		0	0	0	0	0	0				5.8	403	163	60			36	24	19			1	3	8
11.7		529	55	2		22	43	9	19	323	403		0	0	0	0	37	38		0	0	0	0	2	2				5.85	376	174	53			36	17	17			0	2	5
11.8		527	62	2		22	68	15	34	324	408		0	2	0	0	47	39		0	0	0	0	1	1				5.9	365	161	61			38	25	10			0	3	7
11.9		496	41	0		27	73	7	28	323	389		0	0	0	0	25	26		1	0	0	0	0	0				5.95	389	144	48			34	30	19			1	4	5
12		481	52	0		26	57	9	25	295	353		0	2	0	0	37	35		0	0	0	0	0	0				6	362	137	52			40	24	24			0	4	8
12.1		452	52	2		18	46	9	17	287	326		0	0	0	0	42	35		0	0	0	0	1	1				6.05	363	145	50			39	26	14			0	0	6
12.2		448	51	1		23	37	8	19	270	321		0	1	0	0	35	35		0	0	0	0	1	0				6.1	347	149	45			39	25	16			0	3	12
12.3		455	43	1		22	43	8	20	284	344		0	1	0	0	32	25		0	0	0	0	0	0				6.15	323	163	147			35	15	106			0	1	9
12.4		408	61	1		22	43	8	24	253	297		0	0	0	0	38	47		0	0	0	0	0	0				6.2	321	139	41			49	18	16			0	2	7
12.5		342	31	2		16	31	5	18	208	259		0	0	0	0	23	24		0	0	0	0	1	2				6.25	335	123	48			37	22	20			1	3	5
12.6		371	43	3		7	39	5	17	231	281		0	0	0	0	25	23		0	0	0	0	2	2				6.3	340	115	53			36	20	24			1	2	6
12.7		380	42	1		10	29	3	15	238	283		0	0	0	0	34	28		0	0	0	0	0	1				6.35	287	119	38			35	18	16			0	6	6
12.8		346	42	1		9	32	13	24	214	270		0	0	0	0	29	23		0	0	0	0	1	0				6.4	295	131	49			34	20	13			0	0	10
12.9		357	28	4		10	31	9	17	235	267		0	0	0	0	17	21		0	0	0	0	1	3				6.45	308	115	37			43	13	25			0	0	8
13		324	42	5		16	22	3	13	204	244		0	0	0	0	29	28		0	0	0	0	2	3				6.5	314	108	50			31	17	17			1	1	9
13.1		328	33	2		5	33	2	19	198	234		0	0	0	0	26	29		1	0	0	0	2	0				6.55	263	116	52			32	14	12			0	0	2
13.2		354	43	4		7	19	9	13	204	267		0	0	0	0	25	28		0	0	0	1	4	3				6.6	294	110	45			39	16	13			0	1	6
13.3		293	35	3		10	22	5	12	161	215		0	0	0	0	27	23		1	0	1	0	2	2				6.65	289	121	40			23	14	17			0	1	6
13.4		296	33	3		7	12	4	12	178	216		0	0	0	0	23	21		1	0	1	1	1	2				6.7	296	110	50			25	19	18			1	2	5
13.5		288	28	2		5	18	4	11	189	205		0	0	0	0	20	16		0	1	0	0	1	1				6.75	258	91	31			26	16	14			2	3	7
13.6		284	33	3		6	21	8	9	173	207		0	0	0	0	21	16		0	0	1	0	3	2				6.8	268	107	40			28	14	12			0	0	5
13.7		285	37	4		7	22	6	8	180	209		0	0	0	0	27	27		1	0	0	0	3	2				6.85	256	106	42			27	17	11			0	6	6
13.8		269	36	4		2	8	1	5	172	190		0	0	0	0	28	21		1	0	0	0	1	3				6.9	258	92	48			29	13	26			0	2	9
13.9		236	49	8		10	14	5	11	141	168		0	0	0	0	35	27		0	0	0	0	4	5				6.95	234	99	43			29	11	15			1	2	6
14		256	42	3		6	15	6	10	172	188		0	0	0	0	27	22		2	0	1	0	1	2				7	242	93	33			13	18	22			1	4	6
14.1		271	30	2		2	16	2	12	181	202		0	0	0	0	22	18		0	0	0	0	2	2				7.05	235	83	37			31	18	20			0	1	4
14.2		213	36	4		2	10	2	11	134	156		0	0	0	0	27	22		0	0	0	0	1	2				7.1	214	94	33			20	17	27			0	3	11
14.3		212	35	8		5	16	3	12	136	149		0	0	0	0	25	19		0	0	0	0	5	5				7.15	231	87	39			21	15	25			1	3	8
14.4		222	28	0		5	14	1	6	147	155		0	0	0	0	17	19		2	0	0	0	0	0				7.2	201	89	34			20	9	23			0	5	8
14.5		198	31	1		7	4	4	5	125	145		0	0	0	0	22	20		0	0	0	0	1	1				7.25	221	84	37			15	9	20			1	3	9
14.6		198	23	1		8	3	1	4	122	152		0	0	0	0	15	17		0	0	0	0	0	1				7.3	232	77	38			25	17	23			0	1	8
14.7		204	33	4		7	10	4	8	142	152		0	0	0	0	25	23		0	0	1	1	3	4				7.35	230	85	25			19	20	20			0	2	8
14.8		185	27	2		1	3	2	2	115	132		0	0	0	0	16	16		2	0	0	0	2	2				7.4	238	78	32			21	24	20			1	2	7
14.9		188	28	8		3	6	1	4	124	127		0	0	0	0	22	20		1	0	1	0	5	3				7.45	227	78	26			21	8	17			1	1	8
15		175	27	5		1	3	0	4	114	125		0	0	0	0	15	10		0	0	0	0	4	4				7.5	200	74	34			21	22	23			0	2	9
15.1		149	30	3		3	9	3	6	95	111		0	0	0	0	16	22		1	0	0	0	1	2				7.55	201	82	41			24	18	28			0	2	9
15.2		184	27	6		1	9	3	6	108	124		0	0	0	0	23	16		0	1	0	1	3	4				7.6	237	67	24			16	8	18			2	6	10
15.3		148	20	7		2	8	2	7	94	101		0	0	0	0	13	11		0	1	0	1	6	4				7.65	194	54	37			22	10	17			2	2	2
15.4		156	37	3		3	2	1	5	104	93		0	0	0	0	28	25		1	1	0	1	2	3				7.7	204	71	22			29	15	11			0	3	6
15.5		151	31	3		3	1	0	2	95	102		0	0	0	0	25	14		1	0	0	0	3	2				7.75	179	60	26			19	21	25			0	2	5
15.6		148	34	4		0	1	3	2	102	96		0	0	0	0	20	16		1	0	0	0	0	2				7.8	185	65	35			13	14	18			0	4	12
15.7		119	18	8		1	2	0	2	86	86		0	0	0	0	13	10		0	0	1	1	3	5				7.85	200	56	26			18	15	25			0	1	11
15.8		127	35	5		0	3	0	2	91	81		0	0	0	0	26	18		1	1	0	0	4	3				7.9	189	46	28			21	13	18			0	4	8
15.9		121	30	5		1	2	2	2	75	70		0	0	0	0	17	18		1	0	1	2	4	4				7.95	182	72	29			17	11	18			0	3	9
16		109	24	7		0	2	0	1	75	67		0	0	0	0	18	12		2	0	1	1	5	6				8	166	50	19			22	14	16			0	4	9
16.1		107	24	4		0	1	1	1	70	71		0	0	0	0	14	12		1	0	0	0	4	4				8.05	167	60	25			18	9	11			1	1	10
16.2		133	23	7		1	4	2	1	93	93		0	0	0	0	15	15		1	0	0	0	7	6				8.1	176	60	26			23	13	10			1	2	7
16.3		104	29	4		0	1	1	1	70	68		0	0	0	0	22	16		1	0	1	1	1	2				8.15	158	67	29			17	12	18			0	6	5
16.4		111	29	1		2	4	2	1	79	75		0	0	0	0	21	14		2	0	0	0	1	1				8.2	159	52	23			19	14	15			0	1	21
16.5		97	28	1		0	1	0	2	62	58		0	0	0	0	17	13		1	0	0	0	1	0				8.25	196	52	31			18	16	12			1	1	10
16.6		105	23	5		2	1	0	1	73	57		0	0	0	0	18	13		0	0	0	0	3	2				8.3	180	57	21			13	14	18			1	1	16
16.7		107	26	4		1	1	0	1	71	65		0	0	0	0	21	16		1	0	0	0	2	2				8.35	162	47	25			14	13	16			0	1	8
16.8		87	22	9		0	1	0	1	60	53		0	0	0	0	14	13		0	1	2	3	6	4				8.4	154	48	19			27	6	13			0	0	13
16.9		97	31	5		1	2	3	3	66	58		0	0	0	0	23	22		0	0	2	2	4	4				8.45	160	54	24			22	23	9			0	0	11
17		94	17	4		2	3	2	4	62	50		0	0	0	0	14	12		2	1	0	1	2	2				8.5	146	56	16			23	8	15			1	2	11
17.1		68	24	8		1	2	0	1	49	40		0	0	0	0	15	12		0	1	0	1	6	8				8.55	130	46	28			11	15	14			2	3	7
17.2		78	23	7		0	2	0	2	55	49		0	0	0	0	18	15		1	0	0	0	5	4				8.6	130	53	31			12	15	16			0	3	18
17.3		72	20	10		0	0	1	1	51	41		0	0	0	0	16	12		0	1	1	1	8	4				8.65	115	51	18			12	8	17			0	1	15
17.4		74	30	9		0	1	0	0	52	43		0	0	0	0	24	20		1	2	1	1	8	7				8.7	119	35	16			10	11	19			1	6	8
17.5		66	22	9		1	0	0	0	44	35		0	0	0	0	12	9		0	2	1	1	6	7				8.75	142	47	19			14	11	12			1	3	14
17.6		164	110	17		0	0	0	0	70	43		0	0	0	0	33	9		0	0	2	1	14	10				8.8	144	43	28			26	14	14			1	2	12
17.7		53	19	10		0	0	0	0	30	29		0	0	0	0	13	9		7	1	0	1	8	5				8.85	132	51	21			17	17	9			0	3	19
17.8		73	34	5		0	1	0	2	50	40		0	0	0	0	19	16		2	0	0	0	4	3				8.9	133	48	30			9	8	16			0	2	5
17.9		62	25	10		0	0	0	0	39	32		0	0	0	0	17	16		0	1	0	1	8	6				8.95	145	45	28			16	9	13			1	2	7
18		60	25	12		0	0	1	1	42	30		0	0	0	0	21	17		1	0	1	1	6	6				9	117	26	27			14	9	15			1	2	14
18.1		69	28	15		0	1	0	0	48	39		0	0	0	0	19	12		1	1	1	1	12	8				9.05	125	37	27			16	13	12			0	4	14
18.2		67	16	2		0	1	1	2	48	31		0	0	0	0	12	10		0	0	0	0	2	2				9.1	123	37	23			12	15	15			0	3	7
18.3		63	24	11		2	0	1	1	49	33		0	0	0	0	15	9		0	1	0	0	9	5				9.15	120	35	18			12	7	11			2	6	10
18.4		67	24	7		1	0	0	0	47	40		0	0	0	0	18	15		1	0	0	0	5	4				9.2	134	39	24			7	6	12			2	2	11
18.5		51	18	10		0	0	0	0	35	30		0	0	0	0	13	8		0	0	1	1	6	8				9.25	115	36	20			16	12	5			0	7	10
18.6		62	19	7		0	0	0	0	44	34		0	0	0	0	9	6		1	0	0	0	4	4				9.3	115	29	19			12	10	10			3	3	9
18.7		72	34	10		1	0	0	0	56	37		0	0	0	0	20	13		1	0	0	1	4	5				9.35	109	35	21			15	17	13			2	6	11
18.8		50	27	11		1	0	1	1	41	32		0	0	0	0	16	13		3	1	0	2	5	8				9.4	119	33	26			16	13	16			1	2	14
18.9		55	33	7		2	2	1	2	38	30		0	0	0	0	18	13		1	1	0	1	6	5				9.45	110	32	24			12	7	14			0	5	18
19		53	39	16		0	0	1	1	37	22		0	0	0	0	28	20		1	0	1	0	9	12				9.5	127	31	19			7	11	12			3	7	13
19.1		52	29	15		1	0	0	0	40	29		0	0	0	0	18	16		1	1	1	2	6	14				9.55	112	25	19			13	8	17			0	7	12
19.2		58	37	10		0	0	0	0	36	29		0	0	0	0	15	8		2	0	1	0	7	6				9.6	128	131	21			18	102	6			1	6	23
19.3		42	34	10		0	0	0	0	25	19		0	0	0	0	21	15		2	0	0	0	3	6				9.65	111	28	19			11	9	12			2	4	12
19.4		44	24	13		0	0	1	1	33	26		0	0	0	0	20	17		1	2	1	2	11	9				9.7	87	22	25			8	9	10			0	4	8
19.5		53	39	12		1	1	0	1	39	34		0	0	0	0	22	19		1	1	0	1	7	7				9.75	106	29	17			13	16	13			1	5	13
19.6		50	31	16		0	0	0	0	37	25		0	0	0	0	23	12		2	0	0	0	11	12				9.8	97	35	21			22	11	11			2	2	14
19.7		46	22	4		0	0	0	1	32	20		0	0	0	0	15	6		2	0	1	1	2	4				9.85	102	38	13			11	19	11			1	5	15
19.8		35	31	14		0	0	0	0	17	13		0	0	0	0	16	9		0	1	0	2	9	12				9.9	103	27	19			12	12	11			1	3	15
19.9		51	37	17		0	0	0	0	34	22		0	0	0	0	23	11		5	0	0	0	9	12				9.95	105	26	30			6	6	20			0	3	16
20		44	28	12		0	0	0	1	32	22		0	0	0	0	20	11		4	1	1	2	7	9				10	96	30	21			9	8	15			0	9	14
20.1		37	27	15		0	0	0	0	24	16		0	0	0	0	15	9		0	1	2	3	11	10				10.05	104	15	17			9	17	10			0	4	16
20.2		40	15	14		0	0	0	0	28	15		0	0	0	0	6	4		2	2	1	3	10	6				10.1	101	36	19			8	11	6			2	6	15
20.3		43	28	10		0	0	0	0	28	22		0	0	0	0	17	9		3	1	1	1	8	8				10.15	94	33	19			9	14	5			1	7	11
20.4		45	21	23		0	0	0	0	27	24		0	0	0	0	10	4		0	1	2	2	15	16				10.2	97	32	16			16	5	10			2	2	14
20.5		38	26	25		1	0	1	1	27	19		0	0	0	0	13	11		2	4	1	2	14	14				10.25	89	27	23			14	9	10			1	0	23
20.6		34	24	18		0	0	0	0	20	15		0	0	0	0	19	11		1	0	0	0	11	10				10.3	97	38	19			11	7	5			2	6	15
20.7		34	15	16		0	0	0	0	27	19		0	0	0	0	8	4		3	1	1	2	12	10				10.35	89	17	20			14	11	9			1	3	11
20.8		44	25	20		1	0	0	0	29	22		0	0	0	0	19	17		3	2	0	1	13	13				10.4	102	30	19			6	12	8			1	4	14
20.9		36	28	21		0	0	0	0	19	14		0	0	0	0	13	8		2	4	2	2	11	15				10.45	92	33	17			17	10	11			2	4	10
21		28	31	20		0	0	0	0	13	11		0	0	0	0	19	16		3	0	1	2	14	14				10.5	82	24	17			9	8	10			1	2	15
21.1		43	20	22		0	0	0	0	26	20		0	0	0	0	12	6		3	1	1	2	14	13				10.55	84	21	23			17	13	5			3	5	11
21.2		41	17	21		0	0	0	0	28	20		0	0	0	0	12	7		3	1	0	1	12	12				10.6	78	28	11			16	6	8			1	4	14
21.3		45	26	12		0	0	0	0	31	17		0	0	0	0	12	8		1	2	0	2	11	9				10.65	73	28	22			17	9	10			2	2	12
21.4		47	22	25		0	1	0	0	32	25		0	0	0	0	18	14		0	1	1	2	18	17				10.7	70	24	22			13	7	3			2	4	7
21.5		34	23	14		0	0	0	0	27	21		0	0	0	0	16	10		2	2	1	3	10	9				10.75	94	29	22			12	17	7			0	6	22
21.6		36	16	17		0	0	0	0	20	16		0	0	0	0	8	6		2	0	0	1	12	12				10.8	82	30	16			14	11	10			2	5	19
21.7		36	16	20		0	0	0	0	27	17		0	0	0	0	6	6		3	2	1	2	14	13				10.85	96	29	19			16	11	6			1	4	20
21.8		41	24	20		0	0	0	0	29	18		0	0	0	0	13	8		3	0	1	2	10	14				10.9	88	24	13			11	10	4			1	5	14
21.9		37	23	28		0	0	0	0	20	8		0	0	0	0	17	11		2	1	2	1	21	20				10.95	85	16	17			9	17	12			0	4	17
22		29	22	26		0	0	0	0	21	17		0	0	0	0	11	12		6	3	0	1	13	18				11	86	27	19			7	10	7			1	2	17
22.1		42	21	24		0	0	0	0	29	17		0	0	0	0	8	4		5	3	0	1	16	20				11.05	63	21	20			11	17	6			1	2	9
22.2		35	16	19		0	0	0	0	16	10		0	0	0	0	10	9		1	0	2	2	11	8				11.1	72	19	21			14	17	8			3	11	13
22.3		27	22	26		0	0	0	0	16	10		0	0	0	0	14	7		3	0	1	1	16	15				11.15	61	32	15			10	16	11			0	5	22
22.4		40	23	28		0	0	0	0	21	17		0	0	0	0	16	9		4	0	1	1	19	19				11.2	70	16	12			12	16	11			2	4	11
22.5		41	28	24		0	0	0	0	22	16		0	0	0	0	14	8		4	0	1	2	13	18				11.25	67	25	22			6	16	9			2	5	22
22.6		32	13	28		1	0	0	0	20	12		0	0	0	0	12	8		4	0	3	4	19	22				11.3	69	21	18			16	8	2			4	7	21
22.7		34	15	20		0	0	0	0	23	17		0	0	0	0	9	6		7	3	2	4	17	12				11.35	70	27	9			11	17	12			0	5	11
22.8		35	14	37		0	0	0	0	24	15		0	0	0	0	8	5		3	4	4	6	27	24				11.4	75	24	22			9	18	12			0	5	14
22.9		36	11	21		0	0	0	0	20	10		0	0	0	0	7	7		5	1	0	1	15	13				11.45	61	18	14			6	10	9			0	5	18
23		29	19	23		0	0	0	0	17	10		0	0	0	0	9	9		3	1	1	1	17	15				11.5	69	17	18			11	12	5			1	3	16
23.1		38	14	23		0	0	0	0	20	11		0	0	0	0	10	7		0	1	2	1	19	18				11.55	55	21	11			6	15	8			0	7	14
23.2		32	18	23		0	0	0	0	19	12		0	0	0	0	10	7		4	0	1	1	15	16				11.6	67	13	18			13	14	5			0	4	17
23.3		35	7	24		0	0	0	0	20	15		0	0	0	0	3	2		4	1	2	3	20	17				11.65	60	23	13			5	7	6			0	4	19
23.4		36	16	37		0	0	0	0	21	11		0	0	0	0	9	6		4	3	6	6	21	22				11.7	62	20	21			8	17	7			1	7	13
23.5		31	12	29		0	0	0	0	17	14		0	0	0	0	5	5		9	2	3	4	21	22				11.75	66	25	17			10	17	7			0	5	12
23.6		32	14	29		0	0	0	0	18	17		0	0	0	0	5	3		4	2	2	2	21	23				11.8	64	24	13			6	16	16			0	6	17
23.7		38	14	22		0	0	0	0	20	14		0	0	0	0	9	6		4	0	0	0	15	17				11.85	78	16	15			12	10	11			3	5	17
23.8		25	20	32		0	0	0	0	13	8		0	0	0	0	9	3		5	1	3	2	23	23				11.9	57	24	11			11	18	7			0	5	18
23.9		36	13	41		0	0	0	0	23	15		0	0	0	0	8	7		5	2	2	3	24	30				11.95	50	20	13			6	7	4			1	2	24
24		28	18	25		0	0	0	0	18	14		0	0	0	0	13	10		5	2	2	2	16	14				12	51	18	9			11	7	4			2	2	17
24.1		32	18	31		0	0	0	0	14	7		0	0	0	0	13	8		4	2	3	4	20	19				12.05	62	13	9			7	10	7			0	6	26
24.2		28	13	28		0	0	0	0	16	11		0	0	0	0	5	3		4	4	1	4	18	21				12.1	57	15	13			9	17	6			0	2	12
24.3		30	10	33		0	0	0	0	23	14		0	0	0	0	4	4		3	1	0	0	21	24				12.15	63	19	15			8	11	4			4	9	20
24.4		34	17	23		0	0	0	0	22	16		0	0	0	0	10	8		6	1	1	1	12	18				12.2	62	25	18			11	11	9			3	5	19
24.5		24	22	34		0	0	0	0	14	10		0	0	0	0	14	11		2	3	1	3	18	24				12.25	50	14	14			7	19	6			1	9	19
24.6		27	11	44		0	0	0	0	18	8		0	0	0	0	7	9		3	2	2	3	28	31				12.3	42	17	7			3	12	6			0	5	10
24.7		15	11	40		0	0	0	0	9	7		0	0	0	0	7	7		5	7	2	8	26	26				12.35	64	17	13			10	11	10			2	5	14
24.8		30	11	32		0	0	0	0	13	7		0	0	0	0	7	7		6	1	6	6	21	20				12.4	55	24	12			12	11	4			3	4	18
24.9		30	14	36		0	0	0	0	21	13		0	0	0	0	6	4		4	6	1	4	24	31				12.45	48	13	14			9	14	7			1	9	14
25		20	16	24		0	0	0	0	12	7		0	0	0	0	8	7		5	2	3	4	19	20				12.5	40	11	12			5	8	4			1	4	15
25.1		24	10	32		0	0	0	0	15	11		0	0	0	0	8	4		2	2	2	0	17	27				12.55	47	12	17			11	5	6			0	6	13
25.2		28	11	26		0	0	0	0	16	13		0	0	0	0	6	5		4	4	2	4	21	19				12.6	61	25	17			11	8	10			3	6	16
25.3		41	18	39		0	0	0	0	21	20		0	0	0	0	9	8		5	3	2	2	28	25				12.65	53	13	21			12	7	9			1	4	22
25.4		27	18	40		0	0	0	0	17	11		0	0	0	0	12	9		10	4	4	8	28	31				12.7	50	15	15			8	12	10			1	5	21
25.5		26	11	41		0	0	0	0	16	12		0	0	0	0	7	5		11	3	6	6	28	32				12.75	50	19	12			4	11	7			2	4	18
25.6		17	11	47		0	0	0	0	8	5		0	0	0	0	5	2		9	1	3	3	38	34				12.8	46	14	13			5	8	3			4	17	21
25.7		33	10	42		0	0	0	0	19	12		0	0	0	0	7	4		5	5	5	3	31	27				12.85	55	21	14			8	7	9			1	2	21
25.8		32	17	34		0	0	0	0	11	3		0	0	0	0	13	9		6	1	3	2	29	29				12.9	35	16	5			2	9	5			2	11	25
25.9		35	15	31		0	0	0	0	18	14		0	0	0	0	8	9		6	3	4	5	20	24				12.95	49	16	12			13	13	5			1	8	23
26		33	18	36		0	0	0	0	21	12		0	0	0	0	11	8		4	2	2	3	28	29				13	44	14	19			7	10	5			0	10	18
26.1		34	14	56		0	0	0	0	23	11		0	0	0	0	10	6		7	4	1	3	35	43				13.05	43	17	14			15	11	5			1	4	22
26.2		24	8	33		0	0	0	0	9	7		0	0	0	0	3	4		12	7	2	5	21	27				13.1	56	8	14			10	5	9			2	7	21
26.3		30	11	42		0	0	0	0	18	11		0	0	0	0	4	2		3	3	3	4	28	29				13.15	39	14	17			11	8	8			1	10	14
26.4		24	16	34		0	0	0	0	15	8		0	0	0	0	9	8		5	6	2	4	23	23				13.2	39	18	15			6	7	7			1	6	15
26.5		26	16	42		0	0	0	0	13	10		0	0	0	0	11	7		2	2	2	1	35	34				13.25	47	11	20			10	7	8			0	6	15
26.6		28	12	56		0	0	0	0	19	11		0	0	0	0	9	6		8	3	5	6	42	40				13.3	45	12	19			8	12	7			1	9	20
26.7		23	15	51		0	0	0	0	13	10		0	0	0	0	10	7		9	4	3	3	31	40				13.35	39	18	14			11	9	11			2	4	16
26.8		24	17	42		0	0	0	0	16	14		0	0	0	0	9	7		5	1	2	1	29	33				13.4	41	24	18			14	8	7			1	11	18
26.9		26	11	45		0	0	0	0	14	9		0	0	0	0	5	4		8	3	3	5	27	34				13.45	53	12	13			6	10	6			3	10	32
27		21	10	44		0	0	0	0	10	10		0	0	0	0	7	6		6	1	3	2	30	33				13.5	29	14	17			5	8	3			3	6	22
27.1		17	10	39		0	0	0	0	7	5		0	0	0	0	9	6		10	4	4	4	30	35				13.55	40	12	9			5	15	5			1	9	14
27.2		23	9	40		0	0	0	0	13	11		0	0	0	0	7	6		3	5	2	6	23	32				13.6	25	9	19			5	14	4			1	5	24
27.3		21	11	56		0	0	0	0	12	7		0	0	0	0	7	5		7	5	7	4	39	40				13.65	47	12	8			9	9	7			1	10	16
27.4		30	17	40		0	0	0	0	17	8		0	0	0	0	13	8		8	5	4	8	29	32				13.7	31	12	11			8	7	8			2	8	20
27.5		20	15	46		0	0	0	0	14	13		0	0	0	0	6	5		7	4	7	6	32	34				13.75	35	21	12			15	9	8			2	8	14
27.6		18	14	55		0	0	0	0	10	6		0	0	0	0	7	6		7	1	3	4	38	41				13.8	29	9	15			6	5	7			0	9	19
27.7		12	15	49		0	0	0	0	9	7		0	0	0	0	4	5		3	5	5	8	33	35				13.85	41	19	12			9	8	2			2	12	21
27.8		27	8	37		0	0	0	0	17	9		0	0	0	0	3	2		8	4	4	4	30	24				13.9	36	20	15			7	8	12			2	3	25
27.9		27	8	58		0	0	0	0	17	10		0	0	0	0	4	6		7	7	8	9	42	43				13.95	30	27	14			10	14	5			1	3	30
28		31	12	41		0	0	0	0	14	12		0	0	0	0	8	6		9	2	3	3	33	34				14	27	10	5			8	7	7			2	7	22
28.1		22	8	56		0	0	0	0	14	6		0	0	0	0	5	4		6	9	6	6	39	45				14.05	26	18	14			7	9	6			3	10	23
28.2		19	9	50		0	0	0	0	9	7		0	0	0	0	4	1		9	3	3	4	40	41				14.1	37	19	11			6	9	6			2	4	26
28.3		16	7	63		0	0	0	0	8	7		0	0	0	0	4	3		13	3	4	6	47	40				14.15	40	15	12			8	8	6			1	12	16
28.4		15	11	68		0	0	0	0	7	5		0	0	0	0	9	4		10	4	8	9	51	44				14.2	25	13	14			5	7	11			3	5	21
28.5		17	17	56		0	0	0	0	9	8		0	0	0	0	10	6		15	3	6	6	42	44				14.25	33	13	12			8	12	3			0	4	24
28.6		25	13	67		0	0	0	0	16	13		0	0	0	0	9	8		13	9	8	9	46	50				14.3	32	12	10			6	4	9			1	8	18
28.7		28	9	69		0	0	0	0	17	11		0	0	0	0	8	5		16	5	10	10	45	49				14.35	35	13	10			2	10	2			0	7	24
28.8		28	11	46		0	0	0	0	15	8		0	0	0	0	7	6		5	5	0	7	31	30				14.4	36	14	11			11	4	6			2	6	17
28.9		14	9	61		0	0	0	0	8	4		0	0	0	0	6	3		6	8	5	8	44	49				14.45	43	13	8			5	3	3			3	7	21
29		21	10	50		0	0	0	0	10	6		0	0	0	0	6	2		5	1	4	5	29	40				14.5	28	13	7			9	4	7			3	6	17
29.1		18	12	47		0	0	0	0	11	10		0	0	0	0	6	4		7	3	2	4	34	42				14.55	31	13	13			8	11	4			1	9	18
29.2		13	7	71		0	0	0	0	5	3		0	0	0	0	5	2		14	6	7	6	47	56				14.6	25	14	5			8	8	5			0	4	18
29.3		22	13	43		0	0	0	0	11	7		0	0	0	0	8	7		13	1	2	4	32	32				14.65	33	16	12			10	9	4			1	9	23
29.4		18	11	69		0	0	0	0	9	8		0	0	0	0	6	3		7	4	7	8	41	56				14.7	28	19	11			7	7	7			1	10	22
29.5		15	12	76		0	0	0	0	4	6		0	0	0	0	7	5		16	5	7	5	49	52				14.75	35	14	14			9	13	5			0	9	27
29.6		10	17	67		0	0	0	0	4	5		0	0	0	0	8	5		8	6	3	9	50	45				14.8	32	10	13			10	6	9			0	10	20
29.7		19	12	66		0	0	0	0	9	6		0	0	0	0	7	6		9	9	7	11	43	51				14.85	26	14	11			4	10	7			1	8	22
29.8		19	15	74		0	0	0	0	8	5		0	0	0	0	10	11		11	10	3	9	49	58				14.9	27	13	12			3	10	6			0	7	14
29.9		14	13	69		0	0	0	0	8	5		0	0	0	0	8	5		17	2	6	6	46	53				14.95	25	10	7			6	6	9			0	14	32
30		14	11	75		0	0	0	0	8	6		0	0	0	0	7	5		16	6	9	7	50	55				15	30	16	8			15	4	5			0	14	28
30.1		21	9	57		0	0	0	0	6	7		0	0	0	0	8	5		10	4	3	2	40	47				15.05	30	10	7			5	10	7			0	8	16
30.2		10	17	77		0	0	0	0	5	3		0	0	0	0	10	7		11	4	3	2	51	62				15.1	33	17	6			5	8	5			1	7	31
30.3		17	18	73		0	0	0	0	10	5		0	0	0	0	13	9		16	7	8	8	53	59				15.15	29	17	5			6	4	8			3	4	18
30.4		14	12	88		0	0	0	0	8	4		0	0	0	0	8	8		12	9	6	9	57	67				15.2	24	11	14			11	3	1			1	7	13
30.5		9	9	60		0	0	0	0	2	3		0	0	0	0	5	3		13	3	3	2	43	45				15.25	18	8	10			10	13	5			3	9	20
30.6		17	8	73		0	0	0	0	12	9		0	0	0	0	6	5		10	6	6	6	44	53				15.3	42	13	14			6	7	4			0	10	15
30.7		9	16	77		0	0	0	0	3	3		0	0	0	0	9	7		16	9	6	7	49	62				15.35	25	11	12			5	8	5			1	10	32
30.8		11	13	66		0	0	0	0	4	2		0	0	0	0	8	5		15	1	6	7	54	47				15.4	28	8	14			5	4	3			2	8	22
30.9		22	16	78		0	0	0	0	11	5		0	0	0	0	9	7		10	4	6	5	57	63				15.45	16	13	11			6	8	8			4	12	22
31		17	12	77		0	0	0	0	9	5		0	0	0	0	8	6		19	8	8	15	59	60				15.5	29	19	17			6	13	3			1	10	28
31.1		11	11	85		0	0	0	0	7	5		0	0	0	0	9	6		13	5	5	4	58	64				15.55	26	18	9			7	11	3			2	8	21
31.2		9	10	63		0	0	0	0	5	3		0	0	0	0	8	7		16	5	5	4	40	56				15.6	21	13	10			6	11	5			1	10	23
31.3		18	25	91		0	0	0	0	11	6		0	0	0	0	17	11		13	4	11	7	67	71				15.65	25	15	7			10	6	5			1	8	19
31.4		15	6	81		0	0	0	0	8	7		0	0	0	0	6	5		17	6	2	5	54	68				15.7	24	8	8			10	6	3			3	10	25
31.5		12	10	93		0	0	0	0	6	8		0	0	0	0	8	3		8	5	12	14	68	68				15.75	28	13	11			8	5	4			0	11	26
31.6		15	14	93		0	0	0	0	11	7		0	0	0	0	5	4		24	5	5	6	63	63				15.8	34	8	5			3	4	2			1	7	32
31.7		19	8	68		0	0	0	0	12	8		0	0	0	0	4	2		11	5	3	1	37	56				15.85	27	16	5			6	3	7			1	6	28
31.8		16	15	101		0	0	0	0	8	5		0	0	0	0	9	6		9	9	17	16	66	83				15.9	23	10	7			4	5	2			2	11	29
31.9		11	20	98		0	0	0	0	9	6		0	0	0	0	14	11		25	5	8	11	65	83				15.95	18	9	10			5	6	6			0	12	30
32		10	7	85		0	0	0	0	7	7		0	0	0	0	3	4		25	4	6	4	62	66				16	15	16	6			5	8	10			2	15	26
32.1		22	9	100		0	0	0	0	11	8		0	0	0	0	9	7		15	9	11	13	68	84				16.05	19	15	8			9	5	6			4	10	21
32.2		21	10	100		0	0	0	0	13	10		0	0	0	0	9	8		14	5	9	14	65	91				16.1	21	13	10			5	3	9			1	8	40
32.3		15	5	90		0	0	0	0	7	1		0	0	0	0	3	2		17	8	11	13	57	67				16.15	28	15	13			10	4	2			2	5	27
32.4		10	12	72		0	0	0	0	1	1		0	0	0	0	9	7		21	8	7	10	53	59				16.2	15	10	9			4	4	4			2	10	30
32.5		15	9	90		0	0	0	0	7	6		0	0	0	0	5	5		11	6	8	6	60	74				16.25	20	11	17			5	7	5			3	10	31
32.6		14	18	89		0	0	0	0	8	7		0	0	0	0	14	13		20	9	14	13	59	70				16.3	20	15	9			5	10	6			1	6	18
32.7		11	19	104		0	0	0	0	9	7		0	0	0	0	13	12		13	9	7	12	62	80				16.35	23	5	14			2	4	5			2	8	22
32.8		19	10	88		0	0	0	0	12	7		0	0	0	0	6	5		16	5	8	10	56	65				16.4	23	13	6			5	6	4			6	11	21
32.9		8	13	97		0	0	0	0	3	4		0	0	0	0	12	9		17	6	8	6	62	72				16.45	16	14	9			8	5	5			1	7	29
33		15	8	112		0	0	0	0	9	8		0	0	0	0	4	4		17	10	8	13	71	85				16.5	17	12	7			5	2	2			1	5	25
33.1		17	13	100		0	0	0	0	12	8		0	0	0	0	7	5		12	13	11	10	72	82				16.55	19	7	10			7	6	5			3	8	25
33.2		12	10	114		0	0	0	0	7	5		0	0	0	0	8	7		22	9	12	9	75	90				16.6	20	14	9			8	8	3			3	11	22
33.3		11	15	108		0	0	0	0	6	3		0	0	0	0	9	7		19	11	12	16	76	79				16.65	17	10	12			10	3	5			2	6	27
33.4		14	9	112		0	0	0	0	11	12		0	0	0	0	8	6		17	12	11	16	75	92				16.7	18	14	2			9	3	4			2	6	15
33.5		12	5	94		0	0	0	0	8	5		0	0	0	0	5	3		23	6	8	14	66	73				16.75	17	15	10			4	3	7			2	8	30
33.6		13	11	122		0	0	0	0	7	7		0	0	0	0	8	7		16	12	5	14	87	97				16.8	20	16	5			4	5	2			3	15	24
33.7		7	16	104		0	0	0	0	5	1		0	0	0	0	13	9		22	3	12	11	78	83				16.85	15	14	5			10	6	2			3	12	31
33.8		12	10	96		0	0	0	0	8	6		0	0	0	0	4	5		17	9	8	8	66	78				16.9	20	7	6			1	4	8			7	11	12
33.9		9	9	119		0	0	0	0	6	3		0	0	0	0	5	5		21	10	14	10	81	94				16.95	11	11	13			6	5	5			2	16	24
34		8	19	119		0	0	0	0	5	2		0	0	0	0	12	13		23	14	10	12	81	91				17	22	11	10			2	1	5			3	10	28
34.1		12	14	122		0	0	0	0	8	6		0	0	0	0	8	6		20	10	12	12	69	95				17.05	115	10	7			101	7	4			4	7	31
34.2		16	10	136		0	0	0	0	9	7		0	0	0	0	8	6		20	8	13	13	82	105				17.1	14	10	7			2	8	6			2	11	39
34.3		16	12	122		0	0	0	0	11	5		0	0	0	0	10	9		24	10	14	14	89	94				17.15	16	10	5			8	4	6			3	14	28
34.4		13	10	104		0	0	0	0	9	6		0	0	0	0	8	5		17	10	11	10	71	83				17.2	15	14	6			6	3	4			2	6	32
34.5		13	12	121		0	0	0	0	9	6		0	0	0	0	12	6		23	13	13	17	81	89				17.25	10	12	4			3	4	4			4	7	30
34.6		9	12	105		0	0	0	0	7	5		0	0	0	0	9	7		16	6	11	11	63	82				17.3	19	16	7			9	5	11			0	7	27
34.7		21	12	113		0	0	0	0	16	12		0	0	0	0	11	9		19	9	8	8	71	85				17.35	18	12	5			7	5	7			3	10	25
34.8		9	8	126		0	0	0	0	6	5		0	0	0	0	5	4		21	13	11	11	90	96				17.4	18	7	9			10	7	4			1	8	31
34.9		12	13	108		0	0	0	0	10	8		0	0	0	0	8	2		15	4	8	10	64	84				17.45	22	9	9			9	9	8			2	17	30
35		13	6	104		0	0	0	0	8	6		0	0	0	0	5	4		17	14	12	12	67	79				17.5	20	8	3			8	6	5			3	6	27
35.1		8	11	130		0	0	0	0	7	4		0	0	0	0	9	8		14	15	9	16	76	108				17.55	11	16	9			10	7	4			3	14	35
35.2		7	14	121		0	0	0	0	2	2		0	0	0	0	9	8		19	13	13	18	82	98				17.6	20	9	9			5	3	7			1	14	31
35.3		17	7	221		0	0	0	0	10	7		0	0	0	0	5	2		26	13	14	15	108	99				17.65	9	13	5			1	1	4			2	14	26
35.4		16	14	97		0	0	0	0	10	8		0	0	0	0	11	8		23	8	7	12	67	75				17.7	22	8	7			8	8	4			4	8	33
35.5		6	11	152		0	0	0	0	5	3		0	0	0	0	8	4		18	14	8	15	99	116				17.75	19	7	6			4	6	4			5	6	34
35.6		11	5	112		0	0	0	0	6	5		0	0	0	0	3	2		23	6	14	12	78	88				17.8	11	14	8			7	6	8			2	11	29
35.7		10	10	143		0	0	0	0	7	3		0	0	0	0	6	6		23	12	14	17	97	114				17.85	8	12	7			9	9	2			2	11	16
35.8		9	11	134		0	0	0	0	9	3		0	0	0	0	6	6		26	14	13	15	99	107				17.9	17	9	8			5	4	5			4	8	29
35.9		10	4	131		0	0	0	0	5	2		0	0	0	0	4	2		31	13	10	12	82	98				17.95	20	9	3			8	4	5			2	15	33
36		11	8	154		0	0	0	0	9	5		0	0	0	0	7	5		19	15	12	16	97	123				18	19	10	7			7	3	10			6	6	33
36.1		11	9	133		0	0	0	0	8	5		0	0	0	0	7	6		23	17	14	18	96	111				18.05	15	9	6			7	7	4			2	11	35
36.2		11	13	131		0	0	0	0	8	7		0	0	0	0	10	9		27	16	11	16	99	104				18.1	22	11	8			4	2	12			2	10	25
36.3		11	7	139		0	0	0	0	8	7		0	0	0	0	5	5		16	11	14	15	94	112				18.15	17	8	7			1	2	7			0	11	42
36.4		17	15	150		0	0	0	0	13	11		0	0	0	0	12	9		29	18	11	13	103	121				18.2	17	10	3			8	6	1			0	13	36
36.5		12	15	154		0	0	0	0	10	8		0	0	0	0	12	8		21	17	21	18	105	125				18.25	13	11	6			1	2	6			2	7	30
36.6		8	15	138		0	0	0	0	4	3		0	0	0	0	12	11		30	17	16	27	96	107				18.3	18	12	5			4	5	4			3	10	20
36.7		16	11	141		0	0	0	0	12	12		0	0	0	0	7	5		17	16	16	14	90	116				18.35	16	13	3			8	7	4			1	8	31
36.8		13	12	126		0	0	0	0	8	5		0	0	0	0	9	8		26	15	11	16	84	100				18.4	11	10	9			6	9	1			3	5	26
36.9		14	13	146		0	0	0	0	13	11		0	0	0	0	11	5		19	15	12	10	105	118				18.45	20	7	3			7	7	3			2	14	34
37		9	10	144		0	0	0	0	6	4		0	0	0	0	6	7		26	15	17	20	96	106				18.5	17	11	9			7	8	8			2	13	30
37.1		11	7	153		0	0	0	0	6	7		0	0	0	0	6	3		15	16	13	21	113	128				18.55	13	4	2			7	5	8			3	9	33
37.2		11	6	142		0	0	0	0	10	6		0	0	0	0	5	1		21	13	13	19	85	114				18.6	19	11	3			6	6	4			1	14	29
37.3		13	9	183		0	0	0	0	11	6		0	0	0	0	8	5		22	19	18	25	127	143				18.65	15	8	5			3	2	6			1	13	23
37.4		13	8	168		0	0	0	0	11	5		0	0	0	0	6	3		26	19	9	14	112	124				18.7	11	7	5			4	1	7			3	15	28
37.5		11	10	150		0	0	0	0	8	5		0	0	0	0	9	5		19	13	14	15	104	115				18.75	12	5	9			8	4	7			3	10	34
37.6		12	11	141		0	0	0	0	9	9		0	0	0	0	10	4		20	10	10	9	99	113				18.8	11	7	11			5	4	5			2	15	33
37.7		16	16	158		0	0	0	0	11	10		0	0	0	0	12	8		25	19	13	19	104	131				18.85	21	5	4			3	3	8			2	15	42
37.8		14	6	153		0	0	0	0	11	6		0	0	0	0	5	3		24	20	14	24	110	124				18.9	12	9	6			7	6	5			1	8	36
37.9		9	10	153		0	0	0	0	5	6		0	0	0	0	7	5		25	15	10	17	93	116				18.95	20	6	8			2	2	3			2	12	21
38		11	9	173		0	0	0	0	8	3		0	0	0	0	7	3		25	14	19	22	121	140				19	8	16	7			6	3	3			1	13	26
38.1		10	11	143		0	0	0	0	6	8		0	0	0	0	7	5		27	19	18	25	92	111				19.05	17	10	4			6	6	3			5	11	33
38.2		12	10	165		0	0	0	0	10	7		0	0	0	0	6	4		22	17	14	21	99	135				19.1	19	8	6			6	6	6			1	10	40
38.3		15	8	167		0	0	0	0	10	6		0	0	0	0	3	3		21	16	15	25	118	136				19.15	20	9	1			12	4	3			4	13	27
38.4		7	9	154		0	0	0	0	5	5		0	0	0	0	9	6		28	17	5	12	105	115				19.2	12	4	4			4	4	6			3	6	22
38.5		9	10	176		0	0	0	0	5	2		0	0	0	0	6	2		19	17	20	19	105	139				19.25	17	10	10			8	2	10			2	6	34
38.6		10	7	151		0	0	0	0	8	6		0	0	0	0	5	0		23	17	19	25	96	125				19.3	15	5	6			3	8	7			3	11	35
38.7		11	11	126		0	0	0	0	9	6		0	0	0	0	8	3		18	15	9	13	83	104				19.35	13	8	5			6	2	10			3	11	37
38.8		12	7	160		0	0	0	0	6	8		0	0	0	0	2	1		19	18	12	22	98	137				19.4	11	8	8			7	3	1			2	15	35
38.9		8	9	186		0	0	0	0	3	2		0	0	0	0	9	5		29	25	16	19	131	146				19.45	11	10	4			13	6	4			1	6	35
39		11	9	161		0	0	0	0	8	7		0	0	0	0	7	3		26	16	16	19	112	133				19.5	11	7	5			9	3	3			3	10	39
39.1		12	9	148		0	0	0	0	7	6		0	0	0	0	6	3		23	14	13	13	93	113				19.55	17	11	6			2	6	5			1	7	33
39.2		16	9	177		0	0	0	0	11	10		0	0	0	0	4	3		27	15	26	24	112	132				19.6	11	8	7			10	1	5			1	9	34
39.3		12	6	152		0	0	0	0	10	10		0	0	0	0	6	3		27	17	13	17	105	115				19.65	12	9	4			10	9	4			1	14	38
39.4		16	2	166		0	0	0	0	12	10		0	0	0	0	1	1		25	18	10	17	101	128				19.7	12	17	5			6	1	6			7	9	44
39.5		12	14	165		0	0	0	0	9	4		0	0	0	0	11	6		16	29	15	21	115	132				19.75	14	11	7			10	7	5			5	14	33
39.6		9	10	176		0	0	0	0	8	5		0	0	0	0	8	5		25	16	7	13	125	138				19.8	16	15	8			11	5	2			3	12	19
39.7		8	3	178		0	0	0	0	5	3		0	0	0	0	2	0		25	11	17	19	116	143				19.85	13	5	7			9	7	3			1	13	37
39.8		11	11	180		0	0	0	0	6	4		0	0	0	0	6	3		15	16	9	17	123	147				19.9	10	11	7			8	6	5			3	15	36
39.9		12	4	188		0	0	0	0	7	5		0	0	0	0	3	0		17	26	19	18	134	144				19.95	13	3	6			11	2	9			2	14	44
40		13	9	171		0	0	0	0	10	7		0	0	0	0	8	4		33	13	24	24	105	148				20	13	10	5			7	2	5			4	9	37
40.1		8	7	179		0	0	0	0	6	5		0	0	0	0	3	2		20	19	21	22	125	137				20.05	11	9	5			3	4	12			6	16	41
40.2		10	6	176		0	0	0	0	8	6		0	0	0	0	4	3		22	18	17	19	117	149				20.1	13	5	5			8	7	3			2	15	35
40.3		9	6	169		0	0	0	0	8	6		0	0	0	0	2	2		22	15	13	15	125	129				20.15	14	5	4			9	3	4			1	14	24
40.4		10	8	188		0	0	0	0	9	6		0	0	0	0	4	3		20	21	16	18	124	141				20.2	16	4	2			7	1	2			4	12	47
40.5		9	5	180		0	0	0	0	7	6		0	0	0	0	3	1		22	23	18	27	118	144				20.25	13	14	10			14	6	2			3	15	43
40.6		11	6	164		0	0	0	0	7	5		0	0	0	0	4	1		27	17	13	22	105	130				20.3	11	8	8			3	2	3			1	12	35
40.7		7	7	193		0	0	0	0	4	4		0	0	0	0	5	1		25	28	10	29	124	151				20.35	12	15	8			9	4	5			4	17	48
40.8		8	7	158		0	0	0	0	4	3		0	0	0	0	2	2		17	24	9	22	107	127				20.4	10	6	10			4	4	4			3	10	33
40.9		10	8	189		0	0	0	0	7	5		0	0	0	0	7	4		19	25	11	18	126	153				20.45	9	9	7			8	6	6			1	13	36
41		11	4	180		0	0	0	0	7	3		0	0	0	0	4	1		26	20	25	28	118	144				20.5	10	6	9			12	5	2			3	10	33
41.1		7	7	184		0	0	0	0	6	3		0	0	0	0	4	1		36	21	22	24	119	150				20.55	12	15	3			6	4	1			4	11	41
41.2		9	6	203		0	0	0	0	7	6		0	0	0	0	4	2		35	24	22	31	135	160				20.6	6	11	5			7	6	2			3	9	29
41.3		6	7	175		0	0	0	0	5	4		0	0	0	0	2	1		29	22	17	19	119	144				20.65	13	10	4			5	2	4			2	9	28
41.4		4	4	181		0	0	0	0	3	1		0	0	0	0	2	1		29	18	16	24	111	142				20.7	10	13	3			5	7	6			3	11	29
41.5		9	5	176		0	0	0	0	8	5		0	0	0	0	2	2		28	24	17	20	114	145				20.75	13	10	7			9	5	3			5	13	38
41.6		10	3	212		0	0	0	0	10	4		0	0	0	0	1	1		22	29	20	22	142	173				20.8	11	11	6			9	5	4			2	9	35
41.7		15	4	204		0	0	0	0	10	2		0	0	0	0	4	3		28	21	16	24	134	171				20.85	16	10	5			9	7	3			3	12	33
41.8		9	2	173		0	0	0	0	6	3		0	0	0	0	0	1		36	17	16	22	110	138				20.9	14	9	6			10	3	8			2	12	33
41.9		10	4	198		0	0	0	0	8	3		0	0	0	0	3	2		30	23	27	30	140	161				20.95	11	14	6			11	6	10			5	14	35
42		11	5	191		0	0	0	0	7	2		0	0	0	0	1	1		33	21	16	19	122	156				21	13	7	3			5	4	5			2	19	41
42.1		4	1	213		0	0	0	0	2	2		0	0	0	0	1	0		27	32	19	27	153	173				21.05	8	8	4			6	4	7			3	15	44
42.2		6	3	193		0	0	0	0	5	2		0	0	0	0	2	2		28	26	17	26	136	148				21.1	9	13	9			8	1	9			5	14	36
42.3		6	5	190		0	0	0	0	3	2		0	0	0	0	1	2		24	29	16	25	129	154				21.15	16	4	6			11	4	5			1	12	35
42.4		8	2	197		0	0	0	0	6	5		0	0	0	0	1	0		35	25	25	28	142	157				21.2	11	9	8			4	2	2			1	13	26
42.5		9	4	190		0	0	0	0	6	5		0	0	0	0	3	3		33	23	14	24	136	156				21.25	12	14	1			4	2	3			1	13	41
42.6		11	7	195		0	0	0	0	6	5		0	0	0	0	5	3		32	31	16	23	140	143				21.3	8	4	4			6	6	4			2	12	36
42.7		5	9	182		0	0	0	0	3	2		0	0	0	0	4	0		22	26	11	16	117	143				21.35	9	8	3			1	2	7			0	10	41
42.8		7	2	190		0	0	0	0	4	2		0	0	0	0	0	1		19	26	18	23	130	155				21.4	7	7	6			5	6	4			5	10	30
42.9		13	5	214		0	0	0	0	11	6		0	0	0	0	3	4		23	20	22	23	148	174				21.45	11	5	8			9	4	3			3	11	42
43		9	8	206		0	0	0	0	7	4		0	0	0	0	6	3		22	21	13	28	132	158				21.5	9	11	6			9	5	2			0	11	55
43.1		5	4	212		0	0	0	0	3	1		0	0	0	0	3	3		28	43	21	34	148	157				21.55	7	6	10			7	7	3			4	10	34
43.2		9	11	209		0	0	0	0	7	2		0	0	0	0	7	4		23	24	20	24	139	167				21.6	13	11	2			8	1	8			5	15	47
43.3		7	7	188		0	0	0	0	3	2		0	0	0	0	5	4		25	32	14	18	116	148				21.65	13	6	5			5	2	5			3	13	38
43.4		7	3	196		0	0	0	0	4	2		0	0	0	0	1	1		21	19	20	32	130	156				21.7	14	12	5			7	9	6			3	17	45
43.5		6	3	190		0	0	0	0	2	2		0	0	0	0	3	2		28	15	14	22	123	143				21.75	7	9	4			10	3	2			4	19	46
43.6		9	0	207		0	0	0	0	3	3		0	0	0	0	0	0		28	24	17	24	138	174				21.8	11	8	4			12	4	9			5	20	42
43.7		6	3	201		0	0	0	0	4	2		0	0	0	0	2	1		26	22	20	26	128	165				21.85	10	3	4			7	4	3			4	11	39
43.8		3	3	228		0	0	0	0	3	2		0	0	0	0	1	1		29	31	11	20	153	186				21.9	7	4	7			3	5	2			1	21	45
43.9		7	3	226		0	0	0	0	6	3		0	0	0	0	1	1		30	26	20	22	153	183				21.95	11	11	3			9	4	6			4	10	41
44		5	8	221		0	0	0	0	4	2		0	0	0	0	5	2		25	28	19	31	140	167				22	14	9	5			5	5	2			2	15	40
44.1		8	2	243		0	0	0	0	3	2		0	0	0	0	1	1		22	34	29	30	158	192				22.05	12	6	7			6	1	3			3	16	37
44.2		7	2	201		0	0	0	0	5	2		0	0	0	0	2	2		25	23	17	24	140	161				22.1	6	8	3			10	4	1			6	7	36
44.3		9	3	203		0	0	0	0	7	1		0	0	0	0	2	1		21	31	22	26	134	168				22.15	9	7	3			4	9	2			4	14	38
44.4		6	6	199		0	0	0	0	3	2		0	0	0	0	5	2		17	36	11	19	130	161				22.2	3	12	3			6	5	6			1	13	53
44.5		5	5	215		0	0	0	0	4	1		0	0	0	0	4	2		24	34	29	36	158	156				22.25	6	6	9			4	0	4			5	17	43
44.6		8	5	210		0	0	0	0	5	3		0	0	0	0	4	2		35	29	17	29	137	168				22.3	7	4	0			2	8	8			1	12	40
44.7		8	4	226		0	0	0	0	4	1		0	0	0	0	1	0		21	34	18	24	146	186				22.35	15	11	3			5	3	5			5	12	45
44.8		5	3	205		0	0	0	0	2	3		0	0	0	0	1	1		24	36	18	33	138	158				22.4	13	6	5			4	2	3			2	13	37
44.9		3	3	223		0	0	0	0	2	1		0	0	0	0	2	1		22	25	18	24	147	176				22.45	7	5	6			1	3	3			2	16	38
45		5	4	206		0	0	0	0	2	1		0	0	0	0	2	1		24	19	23	24	136	165				22.5	7	7	3			7	3	6			3	11	35
45.1		8	10	214		0	0	0	0	5	4		0	0	0	0	3	0		24	26	18	21	141	177				22.55	8	6	2			7	2	2			2	15	36
45.2		7	10	224		0	0	0	0	2	1		0	0	0	0	6	1		30	32	21	24	154	182				22.6	10	3	6			7	6	7			3	9	36
45.3		5	4	201		0	0	0	0	2	1		0	0	0	0	1	0		23	38	17	27	139	161				22.65	13	6	2			5	2	1			1	13	46
45.4		6	4	215		0	0	0	0	3	1		0	0	0	0	2	0		13	21	22	25	149	173				22.7	7	4	1			5	2	2			10	14	59
45.5		7	1	224		0	0	0	0	5	1		0	0	0	0	0	0		24	36	12	20	144	180				22.75	9	11	1			6	4	10			9	8	47
45.6		3	2	210		0	0	0	0	2	1		0	0	0	0	2	0		26	29	20	35	129	172				22.8	10	3	7			4	2	7			1	11	33
45.7		7	5	200		0	0	0	0	4	1		0	0	0	0	2	0		22	26	13	26	137	148				22.85	13	7	4			3	3	4			1	15	44
45.8		11	8	182		0	0	0	0	5	3		0	0	0	0	4	1		19	27	17	24	127	145				22.9	11	6	4			8	4	5			7	17	44
45.9		7	2	220		0	0	0	0	3	2		0	0	0	0	1	0		20	25	15	22	137	171				22.95	6	6	6			5	5	8			7	15	51
46		4	2	237		0	0	0	0	2	0		0	0	0	0	1	1		26	31	22	26	155	186				23	7	8	8			7	0	3			4	19	57
46.1		6	0	218		0	0	0	0	3	1		0	0	0	0	0	0		29	28	14	18	143	176				23.05	10	11	4			5	5	4			5	10	50
46.2		3	3	220		0	0	0	0	1	0		0	0	0	0	3	0		23	24	12	20	139	173				23.1	10	7	8			6	3	3			5	11	40
46.3		13	3	245		0	0	0	0	5	2		0	0	0	0	0	0		19	35	33	45	166	209				23.15	5	8	5			8	9	8			4	16	49
46.4		5	6	193		0	0	0	0	3	2		0	0	0	0	4	0		30	30	18	24	136	146				23.2	12	8	6			4	4	1			1	14	41
46.5		11	5	214		0	0	0	0	7	4		0	0	0	0	3	1		11	31	16	26	145	172				23.25	3	4	7			3	3	4			5	7	36
46.6		9	4	245		0	0	0	0	7	2		0	0	0	0	3	1		21	36	19	31	153	193				23.3	6	8	3			2	3	5			4	17	36
46.7		9	3	223		0	0	0	0	6	4		0	0	0	0	1	1		23	28	17	24	145	172				23.35	11	6	3			7	8	5			6	19	43
46.8		7	4	195		0	0	0	0	5	0		0	0	0	0	4	2		27	27	20	26	135	164				23.4	9	5	2			2	4	6			4	25	37
46.9		3	3	249		0	0	0	0	3	1		0	0	0	0	1	0		17	45	29	46	170	188				23.45	8	7	10			4	2	1			3	9	56
47		10	5	221		0	0	0	0	5	5		0	0	0	0	2	2		23	29	24	29	156	172				23.5	7	3	1			5	6	5			6	11	44
47.1		7	3	263		0	0	0	0	2	0		0	0	0	0	1	0		33	38	22	35	179	212				23.55	6	2	3			4	3	3			1	16	37
47.2		9	7	231		0	0	0	0	7	2		0	0	0	0	6	0		37	31	16	23	159	178				23.6	6	5	5			8	3	5			6	19	38
47.3		3	3	247		0	0	0	0	3	1		0	0	0	0	3	1		24	36	21	31	160	187				23.65	7	5	4			4	6	3			4	7	41
47.4		6	5	240		0	0	0	0	4	1		0	0	0	0	2	0		23	30	21	25	157	194				23.7	10	3	14			3	3	4			1	15	49
47.5		4	5	242		0	0	0	0	2	2		0	0	0	0	2	0		24	40	18	27	157	192				23.75	12	11	3			8	0	6			2	8	38
47.6		5	3	224		0	0	0	0	2	1		0	0	0	0	1	0		23	37	16	28	154	173				23.8	16	5	2			5	4	2			11	17	55
47.7		6	4	261		0	0	0	0	4	2		0	0	0	0	3	0		19	37	11	21	168	216				23.85	10	10	5			8	3	2			4	5	42
47.8		10	5	265		0	0	0	0	3	1		0	0	0	0	3	1		21	44	24	39	171	211				23.9	5	8	3			3	2	6			5	13	41
47.9		3	4	238		0	0	0	0	3	1		0	0	0	0	3	0		25	39	18	27	144	185				23.95	6	10	6			5	4	3			3	12	40
48		3	2	209		0	0	0	0	2	0		0	0	0	0	1	1		26	33	11	24	125	165				24	9	5	4			3	2	7			4	31	35
48.1		6	3	225		0	0	0	0	2	1		0	0	0	0	1	1		13	33	12	23	153	175				24.05	4	12	6			14	0	1			6	10	32
48.2		1	3	217		0	0	0	0	1	0		0	0	0	0	1	0		19	45	16	35	158	157				24.1	9	6	5			3	7	3			3	15	42
48.3		8	4	235		0	0	0	0	3	2		0	0	0	0	1	0		27	43	26	38	152	184				24.15	4	6	3			9	3	2			3	9	37
48.4		11	4	240		0	0	0	0	9	4		0	0	0	0	2	0		29	37	16	28	159	198				24.2	5	11	4			6	2	1			5	19	49
48.5		8	3	259		0	0	0	0	5	1		0	0	0	0	2	0		22	32	19	23	158	206				24.25	7	11	2			6	1	8			4	15	50
48.6		3	2	256		0	0	0	0	3	1		0	0	0	0	0	0		20	44	24	33	167	212				24.3	8	3	4			2	3	3			6	14	47
48.7		6	4	226		0	0	0	0	4	3		0	0	0	0	0	0		24	46	14	29	157	174				24.35	7	6	3			2	4	1			4	14	46
48.8		4	3	290		0	0	0	0	3	1		0	0	0	0	0	0		22	53	23	39	187	227				24.4	13	4	1			9	2	6			6	15	41
48.9		5	3	235		0	0	0	0	3	1		0	0	0	0	2	0		24	35	18	26	154	187				24.45	12	6	5			3	4	9			3	13	36
49		3	3	242		0	0	0	0	2	1		0	0	0	0	2	1		26	44	25	39	161	190				24.5	5	7	7			5	1	2			6	12	53
49.1		7	3	210		0	0	0	0	3	1		0	0	0	0	1	0		28	43	12	20	144	163				24.55	5	5	1			2	4	0			7	18	144
49.2		7	3	252		0	0	0	0	6	3		0	0	0	0	0	0		24	42	15	21	164	207				24.6	11	6	9			3	2	5			6	18	34
49.3		3	3	223		0	0	0	0	2	1		0	0	0	0	2	1		22	39	18	27	153	177				24.65	13	4	8			8	1	9			3	18	33
49.4		4	7	272		0	0	0	0	0	0		0	0	0	0	0	0		29	43	20	43	191	222				24.7	9	3	4			2	2	2			2	21	35
49.5		5	3	267		0	0	0	0	5	1		0	0	0	0	2	0		27	49	13	38	168	220				24.75	13	3	3			8	4	8			0	19	51
49.6		1	2	250		0	0	0	0	1	0		0	0	0	0	1	0		32	45	25	35	181	185				24.8	16	7	1			7	2	1			3	19	64
49.7		3	3	255		0	0	0	0	2	1		0	0	0	0	1	0		15	40	20	28	165	198				24.85	4	2	3			1	3	2			2	18	46
49.8		1	5	234		0	0	0	0	0	0		0	0	0	0	1	1		28	29	19	25	138	192				24.9	8	6	7			6	2	0			5	19	36
49.9		2	7	245		0	0	0	0	2	1		0	0	0	0	5	2		22	41	20	36	153	201				24.95	8	7	2			6	7	3			6	12	45
50		5	1	235		0	0	0	0	2	2		0	0	0	0	1	0		20	39	21	35	162	190				25	11	3	2			5	6	4			5	22	45
50.1		2	2	243		0	0	0	0	0	0		0	0	0	0	0	0		22	47	19	38	158	192				25.05	14	4	6			4	4	3			3	15	40
50.2		3	2	261		0	0	0	0	1	0		0	0	0	0	1	0		20	47	19	27	192	213				25.1	6	8	2			5	6	3			6	15	57
50.3		7	7	228		0	0	0	0	4	0		0	0	0	0	3	0		16	38	10	18	146	184				25.15	7	6	2			5	5	4			6	28	54
50.4		5	2	229		0	0	0	0	3	0		0	0	0	0	1	0		18	30	16	27	157	178				25.2	9	5	2			5	2	3			4	13	41
50.5		2	1	244		0	0	0	0	0	0		0	0	0	0	0	0		27	50	23	34	179	200				25.25	9	11	6			4	1	5			1	26	51
50.6		5	0	271		0	0	0	0	3	1		0	0	0	0	0	0		16	44	16	26	167	212				25.3	8	6	1			7	2	1			3	14	48
50.7		7	2	237		0	0	0	0	3	1		0	0	0	0	1	0		20	41	19	31	155	192				25.35	6	7	4			4	4	3			2	23	43
50.8		7	2	259		0	0	0	0	5	0		0	0	0	0	1	0		20	55	19	35	171	202				25.4	7	10	5			4	2	1			5	17	49
50.9		5	4	249		0	0	0	0	3	2		0	0	0	0	1	1		19	42	22	30	168	202				25.45	9	5	2			6	2	4			4	10	48
51		3	2	260		0	0	0	0	3	0		0	0	0	0	1	1		18	41	20	26	168	212				25.5	6	11	4			4	5	1			5	15	49
51.1		1	1	233		0	0	0	0	1	0		0	0	0	0	0	0		19	31	16	27	147	194				25.55	7	7	6			1	4	3			2	15	65
51.2		1	2	248		0	0	0	0	1	0		0	0	0	0	1	0		20	35	16	26	156	193				25.6	8	6	4			3	2	4			4	14	43
51.3		3	2	250		0	0	0	0	2	2		0	0	0	0	0	0		25	31	21	27	160	208				25.65	9	3	4			3	4	5			3	16	48
51.4		5	1	274		0	0	0	0	3	0		0	0	0	0	1	1		20	44	22	35	185	227				25.7	8	6	3			0	3	3			4	18	52
51.5		3	2	256		0	0	0	0	2	2		0	0	0	0	0	0		24	48	20	30	176	199				25.75	6	4	5			3	0	3			4	19	45
51.6		1	2	241		0	0	0	0	0	0		0	0	0	0	0	0		14	24	20	23	154	191				25.8	8	8	4			4	3	6			4	7	50
51.7		3	1	261		0	0	0	0	1	0		0	0	0	0	0	0		25	51	19	28	172	209				25.85	4	3	1			7	3	2			3	20	41
51.8		4	3	247		0	0	0	0	3	0		0	0	0	0	0	0		19	44	19	29	164	190				25.9	10	6	4			7	3	3			5	12	38
51.9		2	2	208		0	0	0	0	0	0		0	0	0	0	1	0		16	35	17	27	134	165				25.95	7	6	7			2	3	2			2	17	56
52		1	2	251		0	0	0	0	1	0		0	0	0	0	0	0		22	41	21	30	155	200				26	7	9	3			4	3	6			3	17	48
52.1		5	3	261		0	0	0	0	1	1		0	0	0	0	1	0		25	39	21	31	174	204				26.05	11	2	3			7	4	3			8	13	52
52.2		4	3	257		0	0	0	0	2	0		0	0	0	0	0	0		16	43	17	27	156	189				26.1	12	4	8			5	0	7			5	9	63
52.3		3	2	246		0	0	0	0	0	0		0	0	0	0	1	1		24	47	16	28	157	203				26.15	6	5	5			1	6	1			6	22	51
52.4		5	1	247		0	0	0	0	4	1		0	0	0	0	1	0		19	41	15	23	154	188				26.2	9	6	8			8	2	11			5	14	48
52.5		4	3	251		0	0	0	0	2	1		0	0	0	0	2	1		19	44	14	25	163	192				26.25	9	2	2			5	1	3			7	18	57
52.6		5	2	229		0	0	0	0	4	1		0	0	0	0	0	0		24	39	14	21	153	179				26.3	6	1	4			3	1	7			3	20	57
52.7		3	2	241		0	0	0	0	0	0		0	0	0	0	1	0		19	39	14	24	158	191				26.35	8	7	2			6	4	4			8	15	51
52.8		1	4	267		0	0	0	0	0	0		0	0	0	0	3	0		28	47	11	26	164	210				26.4	6	3	2			6	5	4			2	8	42
52.9		1	3	264		0	0	0	0	0	0		0	0	0	0	0	0		11	46	17	33	173	215				26.45	10	6	4			6	4	4			5	9	50
53		3	5	250		0	0	0	0	2	0		0	0	0	0	1	0		23	35	23	37	167	198				26.5	3	9	6			5	2	4			3	19	49
53.1		2	2	247		0	0	0	0	0	0		0	0	0	0	1	0		19	36	20	28	160	199				26.55	7	8	7			4	2	4			9	21	44
53.2		4	1	209		0	0	0	0	3	2		0	0	0	0	0	0		25	30	19	29	126	169				26.6	6	2	4			1	5	3			10	20	47
53.3		2	0	235		0	0	0	0	1	1		0	0	0	0	0	0		19	32	13	22	158	195				26.65	12	5	6			4	2	5			5	16	44
53.4		3	1	240		0	0	0	0	0	0		0	0	0	0	0	0		19	34	13	19	149	186				26.7	9	5	3			2	5	4			6	24	39
53.5		1	3	249		0	0	0	0	1	0		0	0	0	0	3	2		17	28	10	19	159	194				26.75	2	5	6			8	3	4			5	24	53
53.6		2	1	243		0	0	0	0	1	0		0	0	0	0	1	1		26	37	15	23	169	190				26.8	7	3	3			2	3	3			1	18	50
53.7		4	1	220		0	0	0	0	2	0		0	0	0	0	0	0		25	49	15	28	145	182				26.85	10	2	9			6	2	10			6	21	50
53.8		4	4	254		0	0	0	0	2	0		0	0	0	0	1	0		21	43	19	27	166	201				26.9	11	3	1			3	5	3			2	24	51
53.9		3	1	235		0	0	0	0	1	0		0	0	0	0	1	1		22	44	15	24	156	189				26.95	8	4	1			2	0	1			3	15	57
54		1	1	257		0	0	0	0	0	0		0	0	0	0	0	0		19	40	21	34	170	208				27	6	1	6			1	10	2			3	16	58
54.1		1	0	246		0	0	0	0	0	0		0	0	0	0	0	0		22	41	11	28	160	190				27.05	6	8	4			6	3	4			7	18	52
54.2		3	2	247		0	0	0	0	0	0		0	0	0	0	0	0		23	30	21	34	154	201				27.1	4	2	1			8	5	2			4	13	39
54.3		2	0	239		0	0	0	0	1	0		0	0	0	0	0	0		18	41	12	27	140	192				27.15	6	5	4			5	3	1			4	22	48
54.4		3	1	240		0	0	0	0	1	1		0	0	0	0	1	1		20	42	11	27	151	192				27.2	8	6	3			2	3	4			7	17	48
54.5		5	4	239		0	0	0	0	1	1		0	0	0	0	1	1		24	34	13	25	159	188				27.25	11	6	5			2	7	1			5	17	48
54.6		0	1	259		0	0	0	0	0	0		0	0	0	0	1	1		11	32	23	32	156	195				27.3	1	2	4			8	1	3			7	21	57
54.7		7	3	247		0	0	0	0	3	1		0	0	0	0	1	1		22	44	15	25	149	194				27.35	7	4	6			2	4	4			5	21	69
54.8		2	2	234		0	0	0	0	2	0		0	0	0	0	1	0		19	39	21	31	160	179				27.4	3	7	3			4	2	2			7	22	63
54.9		0	3	262		0	0	0	0	0	0		0	0	0	0	1	1		19	36	21	25	169	205				27.45	9	3	5			4	7	0			6	25	45
55		2	1	237		0	0	0	0	1	0		0	0	0	0	0	0		19	37	12	25	156	187				27.5	7	7	3			3	2	5			2	15	64
55.1		2	2	264		0	0	0	0	0	0		0	0	0	0	1	0		16	45	16	26	170	217				27.55	11	4	5			8	4	2			8	15	59
55.2		1	3	251		0	0	0	0	0	0		0	0	0	0	1	1		24	43	18	29	158	208				27.6	7	3	1			5	3	3			2	19	45
55.3		4	0	244		0	0	0	0	1	0		0	0	0	0	0	0		13	42	10	23	149	191				27.65	15	5	6			9	1	2			6	25	46
55.4		2	3	245		0	0	0	0	2	0		0	0	0	0	1	1		18	44	16	30	155	187				27.7	8	3	4			4	2	5			5	16	66
55.5		1	1	225		0	0	0	0	1	0		0	0	0	0	1	1		17	39	17	28	148	169				27.75	6	3	4			8	5	6			8	24	49
55.6		1	1	235		0	0	0	0	0	0		0	0	0	0	0	0		21	33	16	20	150	183				27.8	6	7	7			1	5	3			4	19	45
55.7		0	1	242		0	0	0	0	0	0		0	0	0	0	0	0		22	45	9	23	163	197				27.85	7	5	1			4	0	3			3	11	51
55.8		0	1	241		0	0	0	0	0	0		0	0	0	0	0	0		12	45	18	24	160	197				27.9	7	4	6			4	2	5			8	12	55
55.9		1	1	240		0	0	0	0	1	0		0	0	0	0	0	0		11	49	21	32	156	198				27.95	6	7	5			2	3	6			4	20	49
56		4	3	249		0	0	0	0	1	0		0	0	0	0	2	2		15	39	21	28	166	191				28	7	1	6			4	4	4			7	19	53
56.1		3	2	251		0	0	0	0	0	0		0	0	0	0	0	0		21	41	15	19	160	206				28.05	6	3	3			2	4	2			3	21	48
56.2		1	2	259		0	0	0	0	0	0		0	0	0	0	1	0		18	45	17	24	162	216				28.1	5	3	3			2	6	3			5	20	47
56.3		3	0	251		0	0	0	0	1	1		0	0	0	0	0	0		17	50	21	33	163	210				28.15	7	3	6			2	3	2			3	21	62
56.4		3	0	245		0	0	0	0	3	1		0	0	0	0	0	0		23	49	11	29	148	183				28.2	9	5	3			1	4	4			6	25	47
56.5		1	1	223		0	0	0	0	1	0		0	0	0	0	1	1		21	42	10	27	137	180				28.25	6	5	7			5	7	3			6	15	49
56.6		2	1	204		0	0	0	0	1	1		0	0	0	0	0	0		16	38	10	21	130	167				28.3	8	4	1			5	6	3			3	22	55
56.7		2	1	242		0	0	0	0	1	1		0	0	0	0	1	0		13	43	14	31	161	196				28.35	2	6	1			0	5	4			8	26	61
56.8		3	0	240		0	0	0	0	0	0		0	0	0	0	0	0		16	49	21	39	163	193				28.4	7	3	7			3	2	2			7	28	56
56.9		4	0	243		0	0	0	0	1	0		0	0	0	0	0	0		26	40	12	26	164	194				28.45	10	2	3			6	1	3			11	19	58
57		2	0	255		0	0	0	0	1	1		0	0	0	0	0	0		20	42	15	24	166	202				28.5	8	5	2			3	4	1			6	16	54
57.1		0	1	234		0	0	0	0	0	0		0	0	0	0	0	0		14	43	12	23	152	207				28.55	8	3	2			2	3	6			5	18	46
57.2		7	1	222		0	0	0	0	4	1		0	0	0	0	1	1		20	39	14	27	140	165				28.6	7	2	6			1	2	4			4	14	45
57.3		2	3	249		0	0	0	0	1	0		0	0	0	0	3	2		17	42	18	26	159	201				28.65	10	2	4			2	1	3			3	21	58
57.4		2	0	270		0	0	0	0	2	2		0	0	0	0	0	0		23	51	12	29	184	223				28.7	8	3	6			4	3	4			3	18	58
57.5		3	2	253		0	0	0	0	1	1		0	0	0	0	1	1		17	44	13	26	165	199				28.75	3	7	2			3	1	3			7	14	47
57.6		1	0	228		0	0	0	0	1	0		0	0	0	0	0	0		15	33	8	17	138	189				28.8	8	2	5			1	3	2			4	19	56
57.7		2	0	243		0	0	0	0	0	0		0	0	0	0	0	0		16	30	12	16	146	186				28.85	3	4	6			1	3	4			4	24	56
57.8		2	0	255		0	0	0	0	1	1		0	0	0	0	0	0		25	32	10	20	169	199				28.9	11	6	4			6	5	2			6	17	56
57.9		1	0	254		0	0	0	0	1	0		0	0	0	0	0	0		14	37	17	27	162	204				28.95	6	1	1			8	5	4			5	23	50
58		1	1	247		0	0	0	0	1	0		0	0	0	0	0	0		20	28	12	18	137	193				29	7	1	3			3	5	4			3	22	49
58.1		2	1	267		0	0	0	0	0	0		0	0	0	0	1	0		17	47	23	39	180	215				29.05	1	3	3			1	2	1			5	17	53
58.2		2	1	234		0	0	0	0	1	1		0	0	0	0	0	0		17	42	13	23	159	199				29.1	8	1	4			4	4	4			5	15	55
58.3		2	0	224		0	0	0	0	0	0		0	0	0	0	0	0		15	50	14	23	146	179				29.15	7	6	1			4	3	3			5	16	53
58.4		3	0	237		0	0	0	0	2	1		0	0	0	0	0	0		13	37	16	23	146	187				29.2	9	2	2			3	5	2			3	17	67
58.5		2	2	248		0	0	0	0	0	0		0	0	0	0	1	1		18	53	13	21	169	187				29.25	7	4	7			2	3	2			6	22	47
58.6		1	0	229		0	0	0	0	0	0		0	0	0	0	0	0		12	44	15	27	143	184				29.3	8	6	2			1	5	3			3	22	44
58.7		1	0	262		0	0	0	0	1	0		0	0	0	0	0	0		11	55	15	19	177	207				29.35	5	9	2			1	4	3			5	19	56
58.8		1	1	272		0	0	0	0	0	0		0	0	0	0	0	1		21	38	15	22	163	226				29.4	4	3	5			4	4	3			2	21	44
58.9		2	1	248		0	0	0	0	2	1		0	0	0	0	1	0		14	52	12	22	162	204				29.45	3	3	3			3	5	1			9	25	45
59		2	0	237		0	0	0	0	0	0		0	0	0	0	0	0		18	46	11	23	145	193				29.5	10	4	4			6	1	7			4	31	41
59.1		6	1	263		0	0	0	0	1	2		0	0	0	0	1	0		20	48	12	26	173	203				29.55	8	5	4			4	4	1			3	15	42
59.2		1	0	234		0	0	0	0	0	0		0	0	0	0	0	0		18	54	10	16	164	182				29.6	4	5	4			0	2	3			4	14	59
59.3		0	0	229		0	0	0	0	0	0		0	0	0	0	0	0		15	37	22	33	150	181				29.65	7	4	4			3	2	3			3	16	52
59.4		1	1	238		0	0	0	0	0	0		0	0	0	0	0	0		15	29	13	20	141	190				29.7	11	4	1			0	3	0			3	18	56
59.5		2	1	276		0	0	0	0	1	0		0	0	0	0	1	0		8	58	15	26	182	218				29.75	9	3	3			1	1	3			4	20	52
59.6		3	1	271		0	0	0	0	1	1		0	0	0	0	1	0		22	53	11	28	182	211				29.8	5	2	4			2	5	5			8	26	69
59.7		2	1	240		0	0	0	0	1	1		0	0	0	0	1	0		14	33	7	17	150	191				29.85	10	4	3			4	2	2			9	27	65
59.8		3	0	235		0	0	0	0	2	2		0	0	0	0	0	0		12	44	12	24	150	191				29.9	10	0	2			4	2	2			8	13	50
59.9		1	2	215		0	0	0	0	0	0		0	0	0	0	1	0		14	49	17	28	142	174				29.95	4	3	4			3	3	3			5	19	54
60		2	0	234		0	0	0	0	2	2		0	0	0	0	0	0		15	42	13	22	141	181				30	4	2	5			3	4	4			8	13	56
60.1		1	1	226		0	0	0	0	0	0		0	0	0	0	0	0		16	42	12	20	140	187				30.05	7	4	3			1	5	2			7	24	51
60.2		2	1	260		0	0	0	0	0	0		0	0	0	0	0	0		12	53	17	22	164	213				30.1	8	8	6			4	6	5			5	23	46
60.3		2	0	239		0	0	0	0	0	0		0	0	0	0	0	0		8	48	7	18	138	195				30.15	5	4	3			1	5	2			11	20	36
60.4		1	0	232		0	0	0	0	1	1		0	0	0	0	0	0		13	32	9	19	148	177				30.2	5	2	8			1	9	2			4	27	59
60.5		1	1	229		0	0	0	0	0	0		0	0	0	0	1	0		14	32	10	21	137	181				30.25	5	3	3			1	2	5			5	16	69
60.6		0	0	248		0	0	0	0	0	0		0	0	0	0	0	0		21	53	13	25	148	194				30.3	5	7	2			3	1	2			4	27	50
60.7		3	0	226		0	0	0	0	2	0		0	0	0	0	0	0		16	48	12	22	144	179				30.35	7	3	4			4	2	1			7	23	48
60.8		1	1	201		0	0	0	0	0	0		0	0	0	0	0	0		11	36	8	13	122	163				30.4	6	2	5			7	2	3			5	24	53
60.9		3	2	203		0	0	0	0	3	1		0	0	0	0	2	2		19	33	12	16	131	159				30.45	4	4	6			0	0	1			6	23	49
61		1	0	215		0	0	0	0	0	0		0	0	0	0	0	0		12	41	9	26	136	165				30.5	6	3	4			5	4	1			10	24	45
61.1		2	0	244		0	0	0	0	0	0		0	0	0	0	0	0		12	35	14	24	136	202				30.55	10	4	7			1	4	0			3	17	53
61.2		0	0	224		0	0	0	0	0	0		0	0	0	0	0	0		24	34	15	18	134	188				30.6	8	4	4			4	5	1			4	26	63
61.3		2	2	234		0	0	0	0	1	1		0	0	0	0	1	0		8	40	11	22	144	186				30.65	7	5	4			0	2	5			4	30	57
61.4		1	0	243		0	0	0	0	0	0		0	0	0	0	0	0		13	38	16	27	150	198				30.7	6	2	2			3	2	8			2	15	47
61.5		0	1	214		0	0	0	0	0	0		0	0	0	0	1	0		17	39	11	18	133	171				30.75	11	4	6			3	3	2			4	21	53
61.6		1	1	253		0	0	0	0	0	1		0	0	0	0	1	1		9	50	14	26	166	197				30.8	8	4	5			2	3	4			5	30	47
61.7		4	1	229		0	0	0	0	2	1		0	0	0	0	0	0		17	42	11	16	135	185				30.85	4	4	0			3	5	2			6	22	52
61.8		1	1	226		0	0	0	0	1	0		0	0	0	0	1	1		15	52	14	20	146	185				30.9	5	6	2			3	1	3			4	15	75
61.9		0	0	216		0	0	0	0	0	0		0	0	0	0	0	0		12	44	9	20	127	185				30.95	4	3	4			8	1	2			8	12	56
62		0	0	229		0	0	0	0	0	0		0	0	0	0	0	0		10	39	9	17	146	175				31	4	5	1			1	3	1			10	23	57
62.1		2	0	256		0	0	0	0	2	2		0	0	0	0	0	0		8	44	14	22	162	213				31.05	6	6	4			4	1	1			6	24	57
62.2		0	0	217		0	0	0	0	0	0		0	0	0	0	0	0		15	38	14	20	123	174				31.1	4	3	2			4	5	1			2	26	62
62.3		3	0	233		0	0		0	1	0		0	0	0	0	0	0		11	31	10	15	139	185				31.15	5	4	5			4	6	6			8	27	54
62.4		0	1	225		0	0	0	0	0	0		0	0	0	0	1	0		15	38	9	21	148	188				31.2	12	4	3			5	4	2			7	27	56
62.5		0	2	238		0	0	0	0	0	0		0	0	0	0	2	1		7	29	19	18	148	194				31.25	6	2	4			2	3	2			8	24	59
62.6		3	0	231		0	0	0	0	1	0		0	0	0	0	0	0		12	45	12	22	151	187				31.3	6	4	0			1	9	2			7	28	59
62.7		2	0	218		0	0	0	0	1	0		0	0	0	0	0	0		13	37	5	20	135	177				31.35	5	2	6			1	4	1			8	23	59
62.8		1	2	237		0	0	0	0	0	0		0	0	0	0	0	0		9	36	11	11	146	194				31.4	8	3	5			2	2	3			7	22	65
62.9		1	0	212		0	0	0	0	0	0		0	0	0	0	0	0		11	38	9	21	127	158				31.45	4	3	4			4	3	2			6	11	51
63		2	2	213		0	0	0	0	2	0		0	0	0	0	1	0		13	43	11	23	133	171				31.5	3	3	4			5	1	4			4	29	52
63.1		0	1	213		0	0	0	0	0	0		0	0	0	0	1	1		6	41	3	16	131	163				31.55	5	1	4			3	1	2			1	26	53
63.2		3	1	225		0	0	0	0	1	0		0	0	0	0	1	0		11	34	8	15	139	187				31.6	4	3	0			3	1	5			5	29	52
63.3		1	2	226		0	0	0	0	0	0		0	0	0	0	1	0		16	49	4	15	145	170				31.65	10	7	6			5	2	0			7	26	59
63.4		2	1	207		0	0	0	0	0	0		0	0	0	0	1	0		9	40	9	19	137	173				31.7	8	6	5			5	2	1			3	24	65
63.5		3	0	226		0	0	0	0	1	0		0	0	0	0	0	0		11	39	15	18	139	168				31.75	7	5	0			2	5	2			9	24	58
63.6		0	1	221		0	0	0	0	0	0		0	0	0	0	1	0		13	54	11	24	135	169				31.8	3	5	2			4	1	2			7	34	58
63.7		1	0	196		0	0	0	0	1	0		0	0	0	0	0	0		14	24	9	11	109	164				31.85	5	7	5			3	3	2			4	16	43
63.8		1	2	224		0	0	0	0	0	0		0	0	0	0	0	0		11	34	12	17	142	172				31.9	7	5	3			1	3	2			7	28	54
63.9		1	0	213		0	0	0	0	0	0		0	0	0	0	0	0		8	41	5	13	149	168				31.95	7	5	3			1	3	2			5	21	57
64		0	3	222		0	0	0	0	0	0		0	0	0	0	1	0		8	44	11	19	135	178				32	3	8	1			2	2	2			5	19	61
64.1		0	2	234		0	0	0	0	0	0		0	0	0	0	0	0		15	34	9	14	137	177				32.05	3	2	0			3	2	1			6	22	61
64.2		1	1	237		0	0	0	0	1	0		0	0	0	0	0	0		11	51	7	20	150	178				32.1	8	0	5			5	0	3			6	28	45
64.3		1	4	209		0	0	0	0	1	1		0	0	0	0	1	0		11	33	13	20	134	153				32.15	5	5	5			1	1	3			6	23	64
64.4		0	1	194		0	0	0	0	0	0		0	0	0	0	0	0		10	39	7	9	128	148				32.2	6	2	4			2	2	2			7	14	50
64.5		1	0	189		0	0	0	0	1	0		0	0	0	0	0	0		6	23	5	11	108	151				32.25	4	2	3			0	2	3			3	22	54
64.6		3	1	204		0	0	0	0	0	0		0	0	0	0	0	0		6	42	2	13	122	171				32.3	6	4	2			3	3	0			8	13	68
64.7		1	2	230		0	0	0	0	1	0		0	0	0	0	1	0		6	36	10	12	137	197				32.35	6	2	2			2	5	0			9	25	54
64.8		1	2	212		0	0	0	0	0	0		0	0	0	0	0	0		13	30	11	21	126	172				32.4	6	5	6			2	2	2			5	23	52
64.9		0	1	198		0	0	0	0	0	0		0	0	0	0	0	0		10	41	9	15	119	169				32.45	5	2	2			2	3	2			3	22	47
65		0	2	211		0	0	0	0	0	0		0	0	0	0	2	0		11	40	12	15	134	172				32.5	10	5	1			4	1	5			5	23	65
65.1		0	0	226		0	0	0	0	0	0		0	0	0	0	0	0		8	36	5	15	128	174				32.55	3	4	3			3	3	0			5	19	51
65.2		0	1	185		0	0	0	0	0	0		0	0	0	0	0	0		16	29	5	14	118	147				32.6	8	1	2			3	1	2			6	26	64
65.3		1	0	209		0	0	0	0	0	0		0	0	0	0	0	0		7	33	11	18	135	171				32.65	6	6	4			4	5	4			2	20	61
65.4		0	0	203		0	0	0	0	0	0		0	0	0	0	0	0		6	31	7	12	127	149				32.7	8	4	4			5	9	2			4	15	47
65.5		2	0	183		0	0	0	0	1	0		0	0	0	0	0	0		9	30	9	18	111	146				32.75	4	3	2			6	3	2			7	29	53
65.6		2	0	188		0	0	0	0	2	1		0	0	0	0	0	0		9	38	11	16	126	158				32.8	3	1	3			2	3	1			7	24	40
65.7		1	1	206		0	0	0	0	1	0		0	0	0	0	0	0		13	36	4	14	131	170				32.85	6	2	1			5	6	3			6	31	66
65.8		1	0	223		0	0	0	0	1	0		0	0	0	0	0	0		10	46	8	18	142	161				32.9	5	3	4			4	5	1			7	25	48
65.9		0	0	182		0	0	0	0	0	0		0	0	0	0	0	0		12	28	6	11	95	140				32.95	2	4	2			2	5	4			5	25	65
66		1	1	198		0	0	0	0	1	1		0	0	0	0	1	0		0	36	6	11	128	152				33	4	7	4			5	3	4			10	20	55
66.1		0	0	179		0	0	0	0	0	0		0	0	0	0	0	0		9	35	13	25	117	146				33.05	6	4	2			2	4	0			5	23	54
66.2		0	0	232		0	0	0	0	0	0		0	0	0	0	0	0		9	44	6	16	141	179				33.1	4	4	3			2	1	0			8	17	55
66.3		0	2	195		0	0	0	0	0	0		0	0	0	0	0	0		14	31	10	18	124	158				33.15	7	4	7			1	2	1			8	26	63
66.4		2	0	188		0	0	0	0	2	0		0	0	0	0	0	0		12	42	11	14	116	157				33.2	3	1	1			1	2	3			9	22	61
66.5		0	0	240		0	0	0	0	0	0		0	0	0	0	0	0		8	32	6	12	137	183				33.25	4	1	1			0	2	2			6	22	54
66.6		3	1	190		0	0	0	0	1	0		0	0	0	0	0	0		11	36	9	12	118	144				33.3	4	3	1			3	6	2			7	23	65
66.7		2	0	203		0	0	0	0	0	0		0	0	0	0	0	0		7	33	6	6	121	160				33.35	2	3	2			2	3	2			6	30	62
66.8		3	0	195		0	0	0	0	0	0		0	0	0	0	0	0		9	32	5	8	116	163				33.4	4	3	3			3	2	1			8	20	60
66.9		1	0	204		0	0	0	0	1	0		0	0	0	0	0	0		7	35	8	13	118	160				33.45	3	4	3			2	2	3			13	20	52
67		0	0	202		0	0	0	0	0	0		0	0	0	0	0	0		11	33	9	18	120	172				33.5	2	5	3			1	3	3			5	28	62
67.1		4	0	200		0	0	0	0	2	1		0	0	0	0	0	0		4	34	6	11	117	152				33.55	7	3	1			2	1	2			6	41	49
67.2		0	3	222		0	0	0	0	0	0		0	0	0	0	1	0		11	36	5	11	121	170				33.6	4	5	2			4	1	1			3	26	55
67.3		2	0	180		0	0	0	0	1	1		0	0	0	0	0	0		8	36	7	17	109	137				33.65	3	9	0			1	2	1			6	24	57
67.4		1	0	196		0	0	0	0	0	0		0	0	0	0	0	0		9	36	5	14	108	159				33.7	6	1	2			1	4	0			8	21	60
67.5		1	0	177		0	0	0	0	1	0		0	0	0	0	0	0		11	23	2	11	99	141				33.75	7	2	2			2	5	3			6	32	50
67.6		0	0	220		0	0	0	0	0	0		0	0	0	0	0	0		10	43	8	11	138	176				33.8	7	4	1			1	3	1			7	22	54
67.7		1	1	197		0	0	0	0	1	0		0	0	0	0	0	0		4	31	5	9	112	161				33.85	5	2	3			6	7	2			8	29	50
67.8		0	1	212		0	0	0	0	0	0		0	0	0	0	0	0		6	28	9	12	118	170				33.9	6	4	4			3	1	2			6	28	53
67.9		0	0	185		0	0	0	0	0	0		0	0	0	0	0	0		16	32	2	8	100	141				33.95	5	1	2			3	0	0			5	31	63
68		1	0	155		0	0	0	0	1	1		0	0	0	0	0	0		2	31	4	13	95	118				34	8	3	1			0	4	0			7	26	60
68.1		0	0	192		0	0	0	0	0	0		0	0	0	0	0	0		10	33	8	12	125	157				34.05	3	4	5			5	6	0			6	26	69
68.2		1	1	176		0	0	0	0	0	0		0	0	0	0	0	0		6	32	5	9	108	140				34.1	2	1	5			2	2	3			4	27	64
68.3		0	1	197		0	0	0	0	0	0		0	0	0	0	0	0		7	39	5	10	116	163				34.15	2	3	6			1	2	2			4	26	56
68.4		0	0	210		0	0	0	0	0	0		0	0	0	0	0	0		3	38	8	11	136	158				34.2	9	6	4			2	1	1			4	29	68
68.5		1	0	194		0	0	0	0	0	0		0	0	0	0	0	0		11	43	2	10	127	145				34.25	0	3	3			2	3	1			2	30	64
68.6		0	0	207		0	0	0	0	0	0		0	0	0	0	0	0		5	35	7	11	132	165				34.3	5	2	1			6	4	1			9	27	64
68.7		2	0	196		0	0	0	0	0	0		0	0	0	0	0	0		11	29	7	11	116	163				34.35	2	4	5			1	2	1			3	23	56
68.8		0	0	195		0	0	0	0	0	0		0	0	0	0	0	0		7	30	2	10	113	154				34.4	6	4	2			1	1	0			8	21	42
68.9		0	0	168		0	0	0	0	0	0		0	0	0	0	0	0		12	35	2	8	99	127				34.45	5	3	3			2	1	2			9	27	63
69		1	1	201		0	0	0	0	0	0		0	0	0	0	0	0		6	38	1	6	120	158				34.5	6	3	4			2	2	1			9	22	60
69.1		2	0	188		0	0	0	0	0	0		0	0	0	0	0	0		8	38	3	10	107	143				34.55	4	1	3			2	0	1			3	21	51
69.2		1	1	175		0	0	0	0	0	0		0	0	0	0	0	0		5	32	3	7	110	136				34.6	5	1	1			4	1	0			1	29	69
69.3		1	1	172		0	0	0	0	0	0		0	0	0	0	0	0		6	26	6	11	99	142				34.65	4	3	3			0	3	3			4	30	59
69.4		0	0	186		0	0	0	0	0	0		0	0	0	0	0	0		10	31	10	15	105	143				34.7	2	3	1			3	5	2			6	32	53
69.5		3	0	164		0	0	0	0	0	0		0	0	0	0	0	0		3	32	4	8	96	125				34.75	9	4	7			4	3	0			5	30	54
69.6		1	1	195		0	0	0	0	0	0		0	0	0	0	0	0		8	29	4	10	111	153				34.8	6	3	0			1	2	1			4	22	73
69.7		0	0	177		0	0	0	0	0	0		0	0	0	0	0	0		6	28	7	11	107	143				34.85	3	0	3			1	6	0			6	30	68
69.8		0	0	154		0	0	0	0	0	0		0	0	0	0	0	0		4	33	3	9	91	113				34.9	7	1	1			5	2	0			6	32	60
69.9		0	0	184		0	0	0	0	0	0		0	0	0	0	0	0		3	26	6	8	109	144				34.95	3	4	2			4	4	0			10	19	60
70		0	0	192		0	0	0	0	0	0		0	0	0	0	0	0		3	42	5	12	124	161				35	10	3	0			1	2	1			2	26	63
70.1		0	1	184		0	0	0	0	0	0		0	0	0	0	0	0		11	30	3	11	112	148				35.05	10	6	3			1	3	2			9	26	45
70.2		2	1	169		0	0	0	0	0	0		0	0	0	0	0	0		6	29	5	7	97	139				35.1	6	0	3			5	2	2			6	23	60
70.3		0	0	187		0	0	0	0	0	0		0	0	0	0	0	0		9	42	4	10	113	143				35.15	6	2	2			3	4	1			9	18	49
70.4		0	0	161		0	0	0	0	0	0		0	0	0	0	0	0		4	26	5	7	97	120				35.2	10	3	1			3	1	1			7	21	51
70.5		2	0	168		0	0	0	0	1	0		0	0	0	0	0	0		6	29	8	12	95	133				35.25	3	0	2			5	2	1			8	29	72
70.6		0	0	177		0	0	0	0	0	0		0	0	0	0	0	0		3	31	6	10	106	138				35.3	5	4	2			2	4	1			8	25	50
70.7		0	0	198		0	0	0	0	0	0		0	0	0	0	0	0		3	41	8	12	106	157				35.35	5	4	2			4	3	1			7	21	61
70.8		0	0	204		0	0	0	0	0	0		0	0	0	0	0	0		7	39	5	13	136	156				35.4	3	1	3			3	0	0			7	41	68
70.9		0	1	158		0	0	0	0	0	0		0	0	0	0	0	0		3	35	2	7	95	130				35.45	1	0	1			0	1	2			7	30	49
71		0	0	164		0	0	0	0	0	0		0	0	0	0	0	0		2	36	5	9	103	132				35.5	4	0	2			3	5	1			8	33	71
71.1		1	0	157		0	0	0	0	1	0		0	0	0	0	0	0		7	20	2	7	88	124				35.55	8	1	6			0	6	1			6	30	45
71.2		0	0	163		0	0	0	0	0	0		0	0	0	0	0	0		6	22	7	8	86	127				35.6	5	4	1			2	6	3			9	21	56
71.3		1	0	171		0	0	0	0	0	0		0	0	0	0	0	0		9	29	6	10	102	152				35.65	5	5	2			2	3	3			8	26	53
71.4		1	0	159		0	0	0	0	0	0		0	0	0	0	0	0		3	29	2	6	93	133				35.7	4	2	6			5	2	1			5	26	65
71.5		0	0	176		0	0	0	0	0	0		0	0	0	0	0	0		3	23	5	9	88	144				35.75	1	2	2			2	4	1			14	32	63
71.6		0	0	180		0	0	0	0	0	0		0	0	0	0	0	0		6	29	2	6	105	143				35.8	1	5	1			2	4	2			5	30	55
71.7		0	0	149		0	0	0	0	0	0		0	0	0	0	0	0		5	33	6	8	77	115				35.85	3	2	0			1	5	2			6	33	48
71.8		0	0	173		0	0	0	0	0	0		0	0	0	0	0	0		1	35	4	8	102	141				35.9	3	5	3			1	1	4			7	35	59
71.9		0	0	200		0	0	0	0	0	0		0	0	0	0	0	0		5	32	4	7	114	163				35.95	6	5	3			2	3	0			12	37	50
72		1	1	157		0	0	0	0	1	0		0	0	0	0	0	0		5	34	3	8	88	115				36	9	3	0			4	3	2			6	29	60
72.1		0	0	162		0	0	0	0	0	0		0	0	0	0	0	0		3	28	3	9	94	129				36.05	4	3	4			2	1	0			6	22	58
72.2		0	0	141		0	0	0	0	0	0		0	0	0	0	0	0		5	24	2	10	86	116				36.1	6	5	5			1	4	1			8	36	63
72.3		0	0	204		0	0	0	0	0	0		0	0	0	0	0	0		3	37	6	9	126	163				36.15	9	2	3			2	5	2			9	30	64
72.4		0	0	143		0	0	0	0	0	0		0	0	0	0	0	0		4	35	3	13	91	112				36.2	4	4	5			2	1	1			8	25	76
72.5		0	0	151		0	0	0	0	0	0		0	0	0	0	0	0		5	30	7	12	89	119				36.25	4	5	1			1	1	1			6	27	53
72.6		1	0	168		0	0	0	0	0	0		0	0	0	0	0	0		6	35	1	7	90	129				36.3	5	3	4			5	3	0			7	25	62
72.7		1	0	145		0	0	0	0	0	0		0	0	0	0	0	0		6	27	1	4	78	112				36.35	6	6	3			3	1	6			7	19	47
72.8		0	0	159		0	0	0	0	0	0		0	0	0	0	0	0		3	40	3	11	98	128				36.4	4	1	1			3	4	1			7	24	66
72.9		0	1	163		0	0	0	0	0	0		0	0	0	0	1	0		1	34	2	10	93	130				36.45	2	2	1			2	2	1			4	33	57
73		0	0	179		0	0	0	0	0	0		0	0	0	0	0	0		4	44	4	7	116	132				36.5	10	2	3			3	5	3			7	21	68
73.1		0	0	157		0	0	0	0	0	0		0	0	0	0	0	0		6	29	4	7	97	121				36.55	9	1	0			1	5	1			5	24	59
73.2		0	0	146		0	0	0	0	0	0		0	0	0	0	0	0		6	27	3	10	87	114				36.6	4	8	3			6	1	1			7	21	68
73.3		0	0	162		0	0	0	0	0	0		0	0	0	0	0	0		3	18	6	7	87	138				36.65	6	2	4			0	1	4			3	45	58
73.4		0	0	135		0	0	0	0	0	0		0	0	0	0	0	0		5	23	2	8	78	109				36.7	5	1	1			2	3	1			7	29	57
73.5		0	0	146		0	0	0	0	0	0		0	0	0	0	0	0		3	23	5	4	87	108				36.75	7	0	3			2	3	6			7	24	72
73.6		0	1	145		0	0	0	0	0	0		0	0	0	0	1	0		6	18	2	8	85	124				36.8	8	3	1			5	1	3			4	24	55
73.7		0	0	163		0	0	0	0	0	0		0	0	0	0	0	0		6	36	2	7	85	137				36.85	6	3	1			1	2	1			7	24	54
73.8		1	0	143		0	0	0	0	0	0		0	0	0	0	0	0		5	25	1	3	74	114				36.9	7	3	3			4	5	2			8	25	58
73.9		0	0	147		0	0	0	0	0	0		0	0	0	0	0	0		3	28	2	4	83	119				36.95	7	3	4			2	1	0			6	30	55
74		0	0	142		0	0	0	0	0	0		0	0	0	0	0	0		1	23	4	8	83	118				37	4	11	2			4	4	1			5	33	57
74.1		1	0	156		0	0	0	0	0	0		0	0	0	0	0	0		8	32	4	9	94	120				37.05	5	3	2			4	1	2			5	27	56
74.2		0	1	150		0	0	0	0	0	0		0	0	0	0	1	0		3	29	2	8	79	123				37.1	6	3	2			3	4	0			10	24	57
74.3		0	0	164		0	0	0	0	0	0		0	0	0	0	0	0		3	24	2	4	83	123				37.15	4	0	3			1	2	1			4	40	56
74.4		0	0	149		0	0	0	0	0	0		0	0	0	0	0	0		4	18	3	6	87	108				37.2	8	3	2			4	3	1			6	23	59
74.5		0	0	145		0	0	0	0	0	0		0	0	0	0	0	0		2	26	2	5	88	102				37.25	7	2	0			4	0	1			9	26	55
74.6		0	0	149		0	0	0	0	0	0		0	0	0	0	0	0		7	23	2	10	77	118				37.3	2	4	1			2	3	0			11	25	61
74.7		1	0	151		0	0	0	0	0	0		0	0	0	0	0	0		0	25	2	7	91	121				37.35	5	2	4			1	3	0			12	31	62
74.8		1	0	144		0	0	0	0	0	0		0	0	0	0	0	0		0	31	4	7	86	121				37.4	7	4	2			4	1	0			10	25	56
74.9		0	0	152		0	0	0	0	0	0		0	0	0	0	0	0		7	23	3	9	93	116				37.45	8	2	2			0	4	0			5	29	58
75		0	0	147		0	0	0	0	0	0		0	0	0	0	0	0		6	28	4	6	86	106				37.5	5	3	4			0	5	1			10	17	56
75.1		0	0	132		0	0	0	0	0	0		0	0	0	0	0	0		5	24	2	6	73	103				37.55	5	5	0			3	1	2			4	23	52
75.2		0	0	136		0	0	0	0	0	0		0	0	0	0	0	0		5	28	2	9	85	105				37.6	0	3	2			2	2	0			8	21	72
75.3		0	0	135		0	0	0	0	0	0		0	0	0	0	0	0		1	25	1	6	78	113				37.65	5	3	1			1	1	1			2	28	66
75.4		1	0	133		0	0	0	0	0	0		0	0	0	0	0	0		2	34	2	3	79	106				37.7	4	2	1			1	1	1			12	21	65
75.5		1	0	152		0	0	0	0	0	0		0	0	0	0	0	0		3	23	1	2	77	116				37.75	6	2	0			2	1	1			7	33	60
75.6		2	0	126		0	0	0	0	1	0		0	0	0	0	0	0		2	20	0	2	72	102				37.8	8	2	4			2	1	0			10	30	64
75.7		0	0	147		0	0	0	0	0	0		0	0	0	0	0	0		3	17	4	5	80	113				37.85	3	1	1			3	3	0			6	32	61
75.8		0	0	144		0	0	0	0	0	0		0	0	0	0	0	0		4	18	0	2	87	119				37.9	5	3	3			1	5	1			4	27	58
75.9		0	0	146		0	0	0	0	0	0		0	0	0	0	0	0		1	18	0	2	80	115				37.95	4	2	0			2	2	2			7	28	88
76		1	0	135		0	0	0	0	0	0		0	0	0	0	0	0		1	30	2	7	81	102				38	1	2	2			3	1	2			4	38	64
76.1		0	0	129		0	0	0	0	0	0		0	0	0	0	0	0		6	21	3	7	70	114				38.05	6	2	2			4	1	2			8	24	59
76.2		0	0	125		0	0	0	0	0	0		0	0	0	0	0	0		1	18	4	4	69	98				38.1	2	0	1			1	6	4			6	30	61
76.3		0	1	120		0	0	0	0	0	0		0	0	0	0	0	0		7	19	2	3	70	92				38.15	5	1	2			3	4	0			5	21	74
76.4		0	1	132		0	0	0	0	0	0		0	0	0	0	1	0		4	23	1	3	63	104				38.2	6	5	1			4	5	1			8	23	67
76.5		0	0	136		0	0	0	0	0	0		0	0	0	0	0	0		3	24	2	6	79	111				38.25	6	2	2			2	1	1			4	38	72
76.6		0	0	158		0	0	0	0	0	0		0	0	0	0	0	0		4	25	4	7	77	129				38.3	3	5	4			5	1	1			7	118	69
76.7		0	0	136		0	0	0	0	0	0		0	0	0	0	0	0		1	30	0	6	79	105				38.35	6	1	1			0	0	0			6	34	59
76.8		1	0	130		0	0	0	0	0	0		0	0	0	0	0	0		3	21	0	5	62	105				38.4	5	7	2			1	4	1			9	24	66
76.9		0	0	140		0	0	0	0	0	0		0	0	0	0	0	0		2	28	1	5	78	111				38.45	4	2	2			0	2	0			8	21	56
77		0	0	136		0	0	0	0	0	0		0	0	0	0	0	0		3	19	0	4	69	110				38.5	4	7	4			6	5	1			8	24	53
77.1		0	0	134		0	0	0	0	0	0		0	0	0	0	0	0		3	27	0	5	74	102				38.55	7	2	0			4	3	2			9	17	54
77.2		0	0	137		0	0	0	0	0	0		0	0	0	0	0	0		4	24	3	8	79	102				38.6	3	4	5			3	2	0			5	28	56
77.3		0	0	140		0	0	0	0	0	0		0	0	0	0	0	0		3	25	2	4	71	114				38.65	7	2	1			0	7	1			16	31	62
77.4		0	0	122		0	0	0	0	0	0		0	0	0	0	0	0		3	31	3	7	67	100				38.7	7	1	3			3	2	1			9	41	48
77.5		0	0	128		0	0	0	0	0	0		0	0	0	0	0	0		4	17	4	5	61	95				38.75	3	0	3			2	0	4			11	39	65
77.6		0	0	130		0	0	0	0	0	0		0	0	0	0	0	0		5	18	2	4	64	106				38.8	3	2	0			2	1	0			6	30	65
77.7		0	0	108		0	0	0	0	0	0		0	0	0	0	0	0		1	17	1	4	66	87				38.85	0	3	3			2	1	3			9	27	47
77.8		0	0	141		0	0	0	0	0	0		0	0	0	0	0	0		1	32	5	7	76	115				38.9	2	4	1			3	0	1			10	21	64
77.9		0	0	124		0	0	0	0	0	0		0	0	0	0	0	0		5	21	0	3	64	99				38.95	2	2	1			2	1	1			10	28	66
78		0	0	126		0	0	0	0	0	0		0	0	0	0	0	0		1	12	1	3	66	100				39	8	2	2			2	2	1			8	30	66
78.1		0	0	144		0	0	0	0	0	0		0	0	0	0	0	0		2	24	1	9	76	117				39.05	7	0	1			3	4	2			7	29	61
78.2		0	0	128		0	0	0	0	0	0		0	0	0	0	0	0		1	25	3	4	83	106				39.1	4	3	2			3	3	1			7	28	49
78.3		0	0	116		0	0	0	0	0	0		0	0	0	0	0	0		4	16	2	3	66	89				39.15	3	4	3			2	0	1			12	33	70
78.4		0	0	126		0	0	0	0	0	0		0	0	0	0	0	0		1	30	0	1	67	103				39.2	4	1	2			0	2	1			7	33	57
78.5		1	0	126		0	0	0	0	1	0		0	0	0	0	0	0		2	13	2	2	67	101				39.25	5	2	2			3	3	1			2	33	59
78.6		0	0	108		0	0	0		0	0		0	0	0	0	0	0		4	17	2	6	54	89				39.3	4	1	2			2	2	1			7	31	62
78.7		0	0	109		0	0	0	0	0	0		0	0	0	0	0	0		7	17	1	1	63	88				39.35	4	1	2			6	2	2			8	24	76
78.8		0	0	131		0	0	0	0	0	0		0	0	0	0	0	0		2	19	0	1	65	106				39.4	5	3	1			5	2	1			8	32	52
78.9		0	0	128		0	0	0	0	0	0		0	0	0	0	0	0		3	15	3	4	66	96				39.45	5	3	2			1	4	0			8	35	64
79		1	0	112		0	0	0	0	1	0		0	0	0	0	0	0		1	19	2	4	60	95				39.5	7	2	1			1	1	0			6	32	52
79.1		0	0	127		0	0	0	0	0	0		0	0	0	0	0	0		4	24	1	3	71	98				39.55	2	1	2			0	2	2			9	32	61
79.2		0	0	127		0	0	0	0	0	0		0	0	0	0	0	0		2	18	2	2	69	105				39.6	3	3	1			3	1	1			11	26	72
79.3		0	0	110		0	0	0	0	0	0		0	0	0	0	0	0		2	16	0	4	64	92				39.65	2	2	1			5	0	1			6	26	57
79.4		0	1	119		0	0	0	0	0	0		0	0	0	0	1	1		4	28	2	5	73	89				39.7	7	3	0			2	2	1			6	34	63
79.5		0	0	106		0	0	0	0	0	0		0	0	0	0	0	0		0	25	2	7	68	89				39.75	5	2	2			2	3	0			6	32	62
79.6		0	0	107		0	0	0	0	0	0		0	0	0	0	0	0		2	16	3	3	60	91				39.8	4	3	2			1	0	1			8	32	54
79.7		0	0	117		0	0	0	0	0	0		0	0	0	0	0	0		1	20	3	6	63	86				39.85	2	2	1			0	2	2			10	27	67
79.8		0	0	114		0	0	0	0	0	0		0	0	0	0	0	0		2	20	2	7	65	89				39.9	4	4	0			3	2	2			8	44	54
79.9		0	0	98		0	0	0	0	0	0		0	0	0	0	0	0		4	18	1	2	62	72				39.95	2	4	4			3	1	5			6	33	54
80		0	0	100		0	0	0	0	0	0		0	0	0	0	0	0		1	17	1	4	59	77				40	5	1	2			0	3	1			6	28	62
80.1		0	1	120		0	0	0	0	0	0		0	0	0	0	1	0		0	22	1	3	61	105				40.05	2	2	2			1	4	2			9	37	65
80.2		0	0	95		0	0	0	0	0	0		0	0	0	0	0	0		1	19	1	2	54	72				40.1	4	3	2			1	1	2			7	26	66
80.3		0	0	117		0	0	0	0	0	0		0	0	0	0	0	0		2	14	1	2	58	85				40.15	3	2	3			2	3	1			6	33	55
80.4		0	0	110		0	0	0	0	0	0		0	0	0	0	0	0		3	20	1	3	61	86				40.2	1	2	0			5	3	4			6	31	65
80.5		0	0	97		0	0	0	0	0	0		0	0	0	0	0	0		1	23	3	5	57	77				40.25	4	3	2			1	1	5			6	27	58
80.6		0	0	106		0	0	0	0	0	0		0	0	0	0	0	0		1	32	0	5	61	76				40.3	2	1	2			1	3	0			6	36	56
80.7		0	0	98		0	0	0	0	0	0		0	0	0	0	0	0		1	20	0	3	57	77				40.35	3	4	1			1	3	0			10	23	69
80.8		0	0	107		0	0	0	0	0	0		0	0	0	0	0	0		0	16	1	2	56	86				40.4	9	0	2			1	1	2			6	28	50
80.9		1	0	111		0	0	0	0	1	0		0	0	0	0	0	0		1	12	2	2	58	93				40.45	2	3	3			3	3	1			4	25	65
81		0	0	103		0	0	0	0	0	0		0	0	0	0	0	0		1	21	2	1	53	87				40.5	0	2	3			2	2	1			4	27	58
81.1		0	0	120		0	0	0	0	0	0		0	0	0	0	0	0		3	22	1	1	68	95				40.55	3	6	0			1	0	2			7	39	51
81.2		0	0	95		0	0	0	0	0	0		0	0	0	0	0	0		0	12	0	4	55	74				40.6	6	1	0			0	4	0			7	35	73
81.3		0	0	117		0	0	0	0	0	0		0	0	0	0	0	0		0	16	1	4	70	98				40.65	4	3	6			2	4	1			12	27	55
81.4		0	0	124		0	0	0	0	0	0		0	0	0	0	0	0		2	17	2	3	67	100				40.7	2	2	0			2	1	0			8	35	58
81.5		0	0	123		0	0	0	0	0	0		0	0	0	0	0	0		2	18	0	1	62	90				40.75	6	3	1			5	6	0			13	40	66
81.6		0	0	121		0	0	0	0	0	0		0	0	0	0	0	0		3	26	0	2	72	93				40.8	1	8	2			2	1	1			6	35	65
81.7		0	0	98		0	0	0	0	0	0		0	0	0	0	0	0		1	14	1	0	53	80				40.85	4	1	0			0	1	0			10	30	60
81.8		1	0	94		0	0	0	0	0	0		0	0	0	0	0	0		0	15	0	2	57	72				40.9	5	3	0			0	7	1			9	40	57
81.9		0	0	98		0	0	0	0	0	0		0	0	0	0	0	0		2	18	0	5	52	78				40.95	6	7	3			3	4	1			8	24	54
82		0	0	86		0	0	0	0	0	0		0	0	0	0	0	0		2	15	0	3	52	70				41	6	0	3			3	2	0			5	37	59
82.1		0	0	108		0	0	0	0	0	0		0	0	0	0	0	0		1	23	0	2	57	87				41.05	4	3	2			1	3	1			5	39	57
82.2		0	1	101		0	0	0	0	0	0		0	0	0	0	1	0		0	18	1	3	52	75				41.1	5	2	0			5	5	1			9	33	51
82.3		0	0	111		0	0	0	0	0	0		0	0	0	0	0	0		1	18	1	3	56	85				41.15	4	1	5			5	3	3			10	39	61
82.4		0	0	98		0	0	0	0	0	0		0	0	0	0	0	0		1	12	2	3	47	83				41.2	5	3	4			2	3	4			5	27	49
82.5		0	0	101		0	0	0	0	0	0		0	0	0	0	0	0		1	23	0	5	62	82				41.25	3	0	1			2	2	2			10	26	43
82.6		0	0	101		0	0	0	0	0	0		0	0	0	0	0	0		2	21	0	1	49	81				41.3	2	2	1			3	4	2			4	28	56
82.7		0	0	92		0	0	0	0	0	0		0	0	0	0	0	0		2	19	0	1	51	71				41.35	4	3	3			1	1	0			3	31	59
82.8		0	0	90		0	0	0	0	0	0		0	0	0	0	0	0		0	21	1	3	52	74				41.4	6	4	3			2	3	0			9	36	65
82.9		0	0	89		0	0	0	0	0	0		0	0	0	0	0	0		1	16	0	3	51	72				41.45	1	4	1			2	3	1			12	28	58
83		0	0	103		0	0	0	0	0	0		0	0	0	0	0	0		2	21	1	2	57	79				41.5	5	7	0			4	2	0			12	31	68
83.1		0	0	102		0	0	0	0	0	0		0	0	0	0	0	0		1	14	1	2	54	84				41.55	4	1	4			4	2	0			15	30	58
83.2		0	0	95		0	0	0	0	0	0		0	0	0	0	0	0		0	17	0	3	60	68				41.6	1	3	0			2	2	0			12	32	62
83.3		0	0	93		0	0	0	0	0	0		0	0	0	0	0	0		1	13	0	3	41	75				41.65	3	3	0			2	4	2			5	23	73
83.4		1	0	96		0	0	0	0	1	0		0	0	0	0	0	0		1	17	1	3	47	77				41.7	4	2	1			1	2	0			5	25	57
83.5		0	0	79		0	0	0	0	0	0		0	0	0	0	0	0		3	16	0	3	42	61				41.75	2	1	2			2	3	0			6	37	62
83.6		0	0	95		0	0	0	0	0	0		0	0	0	0	0	0		0	18	2	2	50	71				41.8	2	6	2			3	2	0			5	28	56
83.7		0	0	93		0	0	0	0	0	0		0	0	0	0	0	0		2	19	2	3	50	72				41.85	1	1	1			2	2	0			11	36	64
83.8		0	0	98		0	0	0	0	0	0		0	0	0	0	0	0		1	19	2	2	58	77				41.9	3	4	1			3	3	1			10	30	72
83.9		0	0	85		0	0	0	0	0	0		0	0	0	0	0	0		3	14	0	0	44	76				41.95	2	7	1			1	7	1			12	28	56
84		0	0	91		0	0	0	0	0	0		0	0	0	0	0	0		0	20	0	0	44	73				42	3	1	0			4	2	1			3	31	54
84.1		1	0	105		0	0	0	0	1	1		0	0	0	0	0	0		2	10	1	4	50	84				42.05	2	0	3			2	2	0			8	38	80
84.2		0	0	89		0	0	0	0	0	0		0	0	0	0	0	0		0	22	1	3	54	69				42.1	1	1	9			3	0	1			9	30	64
84.3		0	0	92		0	0	0	0	0	0		0	0	0	0	0	0		0	16	0	0	51	74				42.15	5	2	1			0	2	1			4	32	75
84.4		0	1	92		0	0	0	0	0	0		0	0	0	0	1	1		0	16	1	3	42	73				42.2	6	4	1			0	1	1			4	47	50
84.5		0	0	94		0	0	0	0	0	0		0	0	0	0	0	0		2	12	0	0	50	75				42.25	3	2	1			3	4	1			11	33	48
84.6		0	0	89		0	0	0	0	0	0		0	0	0	0	0	0		2	18	1	4	46	68				42.3	3	2	2			0	0	4			7	26	65
84.7		0	0	97		0	0	0	0	0	0		0	0	0	0	0	0		2	21	0	4	50	72				42.35	5	2	1			2	2	1			4	27	47
84.8		0	0	106		0	0	0	0	0	0		0	0	0	0	0	0		2	18	0	2	54	87				42.4	6	2	3			2	1	0			3	34	57
84.9		0	0	100		0	0	0	0	0	0		0	0	0	0	0	0		0	20	1	2	49	73				42.45	6	2	3			2	0	1			9	28	65
85		0	0	82		0	0	0	0	0	0		0	0	0	0	0	0		0	16	1	3	46	61				42.5	3	2	4			0	4	3			4	30	58
85.1		0	0	93		0	0	0	0	0	0		0	0	0	0	0	0		1	15	1	4	54	70				42.55	5	4	2			3	1	1			9	32	50
85.2		0	0	81		0	0	0	0	0	0		0	0	0	0	0	0		1	10	0	0	39	69				42.6	6	1	3			1	0	1			12	35	67
85.3		0	0	75		0	0	0	0	0	0		0	0	0	0	0	0		1	11	0	0	45	60				42.65	2	4	1			1	3	0			14	33	85
85.4		0	0	85		0	0	0	0	0	0		0	0	0	0	0	0		0	13	1	5	46	67				42.7	6	5	2			1	3	0			10	52	59
85.5		0	0	84		0	0	0	0	0	0		0	0	0	0	0	0		1	15	0	0	43	67				42.75	7	1	4			0	2	3			8	38	55
85.6		0	0	75		0	0	0	0	0	0		0	0	0	0	0	0		0	19	1	4	47	62				42.8	4	3	0			4	1	0			4	35	62
85.7		0	0	90		0	0	0	0	0	0		0	0	0	0	0	0		2	21	0	1	49	75				42.85	2	2	3			3	0	3			13	43	70
85.8		0	0	81		0	0	0	0	0	0		0	0	0	0	0	0		1	16	0	4	44	68				42.9	5	3	3			2	0	0			5	21	52
85.9		0	0	69		0	0	0	0	0	0		0	0	0	0	0	0		2	16	0	1	37	55				42.95	3	2	3			1	4	1			2	38	53
86		0	0	90		0	0	0	0	0	0		0	0	0	0	0	0		1	20	2	2	57	60				43	7	2	2			2	2	1			13	40	51
86.1		0	0	95		0	0	0	0	0	0		0	0	0	0	0	0		1	17	0	2	52	82				43.05	5	4	2			0	1	0			12	40	53
86.2		0	0	82		0	0	0	0	0	0		0	0	0	0	0	0		2	22	0	1	47	67				43.1	8	1	2			1	3	2			8	28	58
86.3		0	0	68		0	0	0	0	0	0		0	0	0	0	0	0		1	15	0	2	44	54				43.15	3	0	0			1	0	0			6	28	74
86.4		0	0	78		0	0	0	0	0	0		0	0	0	0	0	0		0	14	1	2	39	66				43.2	0	6	1			2	2	0			9	32	72
86.5		1	0	74		0	0	0	0	1	0		0	0	0	0	0	0		1	8	2	3	34	57				43.25	4	4	0			2	3	3			7	43	65
86.6		0	0	77		0	0	0	0	0	0		0	0	0	0	0	0		2	15	0	1	35	66				43.3	2	2	2			2	4	0			9	34	55
86.7		0	0	70		0	0	0	0	0	0		0	0	0	0	0	0		0	10	1	3	33	57				43.35	4	1	3			1	4	3			8	33	52
86.8		0	1	79		0	0	0	0	0	0		0	0	0	0	1	1		0	12	1	2	41	58				43.4	3	5	3			1	1	1			10	25	58
86.9		0	0	70		0	0	0	0	0	0		0	0	0	0	0	0		1	11	0	0	38	49				43.45	3	3	3			3	2	1			6	33	69
87		0	0	86		0	0	0	0	0	0		0	0	0	0	0	0		0	15	1	2	45	72				43.5	2	1	2			1	3	0			7	34	60
87.1		0	0	85		0	0	0	0	0	0		0	0	0	0	0	0		1	15	1	4	52	60				43.55	5	2	2			1	3	2			6	36	62
87.2		0	0	73		0	0	0	0	0	0		0	0	0	0	0	0		2	10	1	2	43	62				43.6	2	5	2			2	2	0			12	33	74
87.3		0	0	77		0	0	0	0	0	0		0	0	0	0	0	0		2	20	1	2	46	55				43.65	4	4	2			2	5	1			8	27	87
87.4		0	0	80		0	0	0	0	0	0		0	0	0	0	0	0		0	13	0	1	49	67				43.7	3	2	2			2	4	1			12	39	56
87.5		0	0	81		0	0	0	0	0	0		0	0	0	0	0	0		1	9	0	0	39	57				43.75	4	4	4			0	1	3			8	32	65
87.6		0	0	72		0	0	0	0	0	0		0	0	0	0	0	0		0	20	1	3	42	54				43.8	2	2	2			1	1	1			9	33	64
87.7		0	0	65		0	0	0	0	0	0		0	0	0	0	0	0		1	8	1	1	32	51				43.85	1	3	1			1	2	2			10	21	65
87.8		0	0	59		0	0	0	0	0	0		0	0	0	0	0	0		0	10	1	1	28	43				43.9	2	1	2			0	2	2			13	40	73
87.9		0	0	83		0	0	0	0	0	0		0	0	0	0	0	0		0	22	0	1	52	63				43.95	1	3	0			4	2	0			9	39	57
88		0	0	76		0	0	0	0	0	0		0	0	0	0	0	0		0	11	0	2	37	57				44	2	5	0			1	0	0			14	32	56
88.1		0	0	79		0	0	0	0	0	0		0	0	0	0	0	0		0	7	0	0	34	67				44.05	4	1	1			2	2	1			12	36	77
88.2		0	0	66		0	0	0	0	0	0		0	0	0	0	0	0		1	12	0	1	33	51				44.1	3	2	0			2	3	2			10	29	72
88.3		0	0	73		0	0	0	0	0	0		0	0	0	0	0	0		2	9	0	2	33	65				44.15	2	5	3			0	2	1			7	30	56
88.4		0	0	80		0	0	0	0	0	0		0	0	0	0	0	0		0	15	0	0	40	68				44.2	1	1	3			3	3	1			14	36	64
88.5		0	0	61		0	0	0	0	0	0		0	0	0	0	0	0		0	7	0	1	32	49				44.25	3	0	0			0	3	1			11	39	71
88.6		0	0	71		0	0	0	0	0	0		0	0	0	0	0	0		1	17	0	1	35	61				44.3	5	2	1			3	1	0			9	39	60
88.7		0	0	69		0	0	0	0	0	0		0	0	0	0	0	0		0	14	0	3	38	55				44.35	4	2	1			4	1	0			5	34	67
88.8		0	0	54		0	0	0	0	0	0		0	0	0	0	0	0		1	8	0	1	27	42				44.4	0	4	2			4	2	4			10	42	63
88.9		0	0	68		0	0	0	0	0	0		0	0	0	0	0	0		1	11	0	1	38	50				44.45	3	3	1			2	2	3			12	33	52
89		0	0	74		0	0	0	0	0	0		0	0	0	0	0	0		0	14	1	1	48	58				44.5	3	2	2			0	0	0			9	23	65
89.1		0	0	72		0	0	0	0	0	0		0	0	0	0	0	0		1	13	1	1	27	57				44.55	3	1	1			4	2	0			10	45	64
89.2		0	0	77		0	0	0	0	0	0		0	0	0	0	0	0		0	14	0	3	43	65				44.6	2	0	1			4	3	1			7	26	60
89.3		0	0	71		0	0	0	0	0	0		0	0	0	0	0	0		0	10	0	1	24	61				44.65	5	1	0			6	3	1			11	30	75
89.4		0	0	83		0	0	0	0	0	0		0	0	0	0	0	0		0	15	0	1	51	71				44.7	5	7	2			1	3	1			16	26	65
89.5		0	0	68		0	0	0	0	0	0		0	0	0	0	0	0		0	15	0	2	35	52				44.75	2	2	3			1	3	1			11	40	59
89.6		0	0	60		0	0	0	0	0	0		0	0	0	0	0	0		0	9	0	0	34	46				44.8	3	4	3			1	3	1			7	44	90
89.7		0	0	61		0	0	0	0	0	0		0	0	0	0	0	0		0	7	0	0	31	47				44.85	6	3	3			0	1	2			13	31	80
89.8		0	0	51		0	0	0	0	0	0		0	0	0	0	0	0		1	7	0	0	30	38				44.9	5	2	3			1	2	2			14	31	65
89.9		0	0	55		0	0	0	0	0	0		0	0	0	0	0	0		0	12	0	1	23	45				44.95	5	3	2			1	1	1			9	33	61
90		0	0	78		0	0	0	0	0	0		0	0	0	0	0	0		0	16	1	2	39	65				45	1	2	1			2	2	0			11	35	77
90.1		1	0	75		0	0	0	0	1	1		0	0	0	0	0	0		0	16	0	3	40	61				45.05	3	5	0			1	4	1			15	39	72
90.2		0	0	54		0	0	0	0	0	0		0	0	0	0	0	0		0	11	0	0	25	45				45.1	9	2	1			3	1	2			8	35	54
90.3		0	0	77		0	0	0	0	0	0		0	0	0	0	0	0		0	10	0	1	37	61				45.15	5	1	1			1	1	1			10	36	54
90.4		0	0	55		0	0	0	0	0	0		0	0	0	0	0	0		0	5	0	1	28	44				45.2	2	3	1			1	2	0			7	31	65
90.5		0	0	61		0	0	0	0	0	0		0	0	0	0	0	0		0	13	0	1	35	48				45.25	3	1	0			1	2	2			3	28	52
90.6		0	0	63		0	0	0	0	0	0		0	0	0	0	0	0		0	7	0	1	30	49				45.3	5	2	1			4	3	0			10	37	54
90.7		0	0	52		0	0	0	0	0	0		0	0	0	0	0	0		0	9	0	0	25	42				45.35	7	3	1			1	1	0			8	28	50
90.8		0	0	66		0	0	0	0	0	0		0	0	0	0	0	0		0	15	0	3	40	46				45.4	5	0	2			2	1	0			7	38	48
90.9		0	0	52		0	0	0	0	0	0		0	0	0	0	0	0		0	9	0	1	32	44				45.45	5	4	2			2	3	1			9	37	66
91		0	0	61		0	0	0	0	0	0		0	0	0	0	0	0		0	11	0	0	32	48				45.5	2	0	0			2	4	1			9	35	59
91.1		0	0	55		0	0	0	0	0	0		0	0	0	0	0	0		0	11	0	0	28	46				45.55	0	1	2			2	0	1			6	30	68
91.2		0	0	63		0	0	0	0	0	0		0	0	0	0	0	0		0	7	0	1	35	46				45.6	3	2	1			2	2	1			11	44	47
91.3		0	0	63		0	0	0	0	0	0		0	0	0	0	0	0		0	11	0	0	34	46				45.65	3	2	0			2	1	0			11	41	51
91.4		0	0	55		0	0	0	0	0	0		0	0	0	0	0	0		0	9	0	0	21	46				45.7	3	5	0			1	1	1			8	26	68
91.5		0	0	51		0	0	0	0	0	0		0	0	0	0	0	0		0	5	0	1	30	39				45.75	4	1	3			0	2	1			11	26	62
91.6		0	0	60		0	0	0	0	0	0		0	0	0	0	0	0		1	7	0	0	31	51				45.8	0	1	1			0	3	1			8	34	55
91.7		0	0	59		0	0	0	0	0	0		0	0	0	0	0	0		0	10	1	1	30	49				45.85	4	2	1			3	1	1			5	37	68
91.8		0	0	58		0	0	0	0	0	0		0	0	0	0	0	0		0	7	0	0	30	45				45.9	6	3	2			2	1	0			8	28	61
91.9		0	0	67		0	0	0	0	0	0		0	0	0	0	0	0		0	9	0	0	34	59				45.95	1	3	2			0	3	3			11	33	56
92		0	0	67		0	0	0	0	0	0		0	0	0	0	0	0		0	13	0	1	41	55				46	3	2	2			4	0	0			10	23	72
92.1		0	0	56		0	0	0	0	0	0		0	0	0	0	0	0		0	9	0	1	30	44				46.05	4	2	7			0	3	2			4	29	59
92.2		0	0	62		0	0	0	0	0	0		0	0	0	0	0	0		0	4	0	1	27	43				46.1	2	2	1			1	4	1			8	21	68
92.3		0	0	42		0	0	0	0	0	0		0	0	0	0	0	0		0	6	0	0	17	34				46.15	4	2	1			2	0	0			11	28	72
92.4		0	0	50		0	0	0	0	0	0		0	0	0	0	0	0		0	11	0	1	30	36				46.2	5	4	0			2	1	0			11	39	64
92.5		0	0	57		0	0	0	0	0	0		0	0	0	0	0	0		0	9	0	0	32	48				46.25	5	2	4			1	3	2			11	34	58
92.6		0	0	61		0	0	0	0	0	0		0	0	0	0	0	0		0	13	0	0	31	47				46.3	0	3	3			4	1	1			6	32	77
92.7		0	0	56		0	0	0	0	0	0		0	0	0	0	0	0		0	6	0	0	22	45				46.35	1	1	2			0	2	0			3	38	66
92.8		0	0	49		0	0	0	0	0	0		0	0	0	0	0	0		0	4	0	0	22	37				46.4	3	0	0			0	0	0			6	36	55
92.9		0	0	70		0	0	0	0	0	0		0	0	0	0	0	0		0	14	0	2	37	57				46.45	3	2	1			4	3	2			9	27	68
93		1	0	57		0	0	0	0	1	1		0	0	0	0	0	0		0	8	0	2	34	47				46.5	4	2	1			2	0	0			16	43	75
93.1		0	0	54		0	0	0	0	0	0		0	0	0	0	0	0		0	8	0	0	26	43				46.55	2	4	2			2	4	0			7	41	57
93.2		0	0	63		0	0	0	0	0	0		0	0	0	0	0	0		0	14	0	1	38	51				46.6	2	1	2			0	3	1			9	47	71
93.3		0	0	59		0	0	0	0	0	0		0	0	0	0	0	0		0	10	0	0	25	46				46.65	1	2	1			0	0	1			10	34	55
93.4		0	0	45		0	0	0	0	0	0		0	0	0	0	0	0		0	8	0	0	28	37				46.7	2	1	1			1	2	3			15	35	64
93.5		0	0	60		0	0	0	0	0	0		0	0	0	0	0	0		0	7	0	1	23	52				46.75	0	2	0			1	0	1			8	36	70
93.6		0	0	65		0	0	0	0	0	0		0	0	0	0	0	0		1	9	0	0	39	49				46.8	3	3	2			1	3	0			10	31	70
93.7		0	0	51		0	0	0	0	0	0		0	0	0	0	0	0		0	11	0	2	27	42				46.85	4	3	1			3	4	0			5	35	74
93.8		0	0	55		0	0	0	0	0	0		0	0	0	0	0	0		0	5	0	0	27	48				46.9	2	2	2			5	1	2			4	41	80
93.9		0	0	55		0	0	0	0	0	0		0	0	0	0	0	0		0	7	0	0	27	34				46.95	1	3	1			1	1	1			5	27	66
94		0	0	63		0	0	0	0	0	0		0	0	0	0	0	0		0	14	0	0	38	54				47	2	2	1			1	3	0			6	32	63
94.1		0	0	50		0	0	0	0	0	0		0	0	0	0	0	0		0	9	0	0	24	41				47.05	9	4	1			2	3	1			10	21	53
94.2		0	0	48		0	0	0	0	0	0		0	0	0	0	0	0		0	6	0	0	25	38				47.1	2	3	1			2	1	1			11	28	67
94.3		0	0	46		0	0	0	0	0	0		0	0	0	0	0	0		1	8	0	2	22	36				47.15	7	4	0			0	2	0			8	44	57
94.4		0	0	44		0	0	0	0	0	0		0	0	0	0	0	0		0	9	0	0	24	35				47.2	3	4	1			2	1	1			13	25	66
94.5		0	0	45		0	0	0	0	0	0		0	0	0	0	0	0		0	7	0	2	23	37				47.25	1	2	1			3	4	1			11	49	63
94.6		0	0	36		0	0	0	0	0	0		0	0	0	0	0	0		0	6	1	1	14	34				47.3	2	3	2			2	1	1			13	33	62
94.7		0	0	38		0	0	0	0	0	0		0	0	0	0	0	0		1	4	1	1	16	25				47.35	2	0	4			1	1	1			7	33	59
94.8		0	0	43		0	0	0	0	0	0		0	0	0	0	0	0		0	8	0	1	24	32				47.4	2	3	0			2	1	0			13	30	49
94.9		0	0	52		0	0	0	0	0	0		0	0	0	0	0	0		0	11	0	1	29	39				47.45	5	4	1			3	2	1			13	37	53
95		0	0	52		0	0	0	0	0	0		0	0	0	0	0	0		0	7	0	0	26	41				47.5	2	2	4			1	1	0			16	31	81
95.1		0	0	45		0	0	0	0	0	0		0	0	0	0	0	0		0	8	0	1	20	35				47.55	3	3	1			2	1	0			10	29	49
95.2		0	0	38		0	0	0	0	0	0		0	0	0	0	0	0		0	3	0	0	19	30				47.6	2	5	2			2	1	2			8	30	54
95.3		0	0	36		0	0	0	0	0	0		0	0	0	0	0	0		0	2	0	0	10	28				47.65	2	2	0			2	0	1			15	31	76
95.4		0	0	41		0	0	0	0	0	0		0	0	0	0	0	0		0	6	0	0	17	34				47.7	0	4	0			1	0	0			9	37	53
95.5		0	0	45		0	0	0	0	0	0		0	0	0	0	0	0		0	6	0	1	23	34				47.75	3	3	1			1	0	0			11	30	62
95.6		0	0	56		0	0	0	0	0	0		0	0	0	0	0	0		0	11	0	0	35	51				47.8	1	3	0			4	1	2			13	43	55
95.7		0	0	38		0	0	0	0	0	0		0	0	0	0	0	0		0	5	0	0	17	34				47.85	0	2	2			1	4	1			13	34	66
95.8		0	0	52		0	0	0	0	0	0		0	0	0	0	0	0		0	10	0	1	24	43				47.9	1	4	1			0	2	1			10	40	74
95.9		0	0	56		0	0	0	0	0	0		0	0	0	0	0	0		1	9	0	0	37	39				47.95	4	1	3			5	5	3			9	31	66
96		0	0	51		0	0	0	0	0	0		0	0	0	0	0	0		0	11	0	0	28	40				48	0	3	0			5	3	3			7	26	64
96.1		0	0	45		0	0	0	0	0	0		0	0	0	0	0	0		0	8	0	0	25	38				48.05	5	3	0			1	2	2			12	39	76
96.2		0	0	48		0	0	0	0	0	0		0	0	0	0	0	0		0	3	0	0	20	39				48.1	4	4	3			2	1	0			8	28	63
96.3		0	0	42		0	0	0	0	0	0		0	0	0	0	0	0		0	2	0	0	16	32				48.15	0	1	1			3	2	1			8	37	67
96.4		0	0	42		0	0	0	0	0	0		0	0	0	0	0	0		0	4	0	0	20	34				48.2	2	0	1			3	2	0			9	31	69
96.5		0	0	42		0	0	0	0	0	0		0	0	0	0	0	0		0	6	0	1	21	31				48.25	4	2	1			0	2	0			13	41	64
96.6		0	0	52		0	0	0	0	0	0		0	0	0	0	0	0		0	7	0	0	23	38				48.3	3	1	0			3	1	1			12	48	54
96.7		0	0	49		0	0	0	0	0	0		0	0	0	0	0	0		0	7	1	2	28	41				48.35	3	2	0			1	2	1			8	38	65
96.8		0	0	42		0	0	0	0	0	0		0	0	0	0	0	0		0	3	0	0	21	32				48.4	4	2	0			4	0	0			12	37	79
96.9		0	0	36		0	0	0	0	0	0		0	0	0	0	0	0		0	7	0	0	20	26				48.45	2	0	1			4	1	0			7	35	60
97		0	0	29		0	0	0	0	0	0		0	0	0	0	0	0		0	5	0	0	10	24				48.5	2	3	1			0	0	0			12	34	70
97.1		0	0	44		0	0	0	0	0	0		0	0	0	0	0	0		0	8	0	0	14	37				48.55	1	1	1			1	2	1			11	39	59
97.2		0	0	41		0	0	0	0	0	0		0	0	0	0	0	0		0	8	0	0	22	27				48.6	2	2	0			2	1	2			11	39	61
97.3		0	0	38		0	0	0	0	0	0		0	0	0	0	0	0		0	6	0	0	16	32				48.65	6	3	0			3	4	1			17	29	72
97.4		0	0	37		0	0	0	0	0	0		0	0	0	0	0	0		0	3	0	2	17	28				48.7	2	3	0			1	2	0			10	37	53
97.5		0	0	28		0	0	0	0	0	0		0	0	0	0	0	0		0	3	0	0	10	23				48.75	1	2	1			2	1	3			10	40	67
97.6		0	0	35		0	0	0	0	0	0		0	0	0	0	0	0		0	4	0	0	16	31				48.8	2	1	0			5	2	0			16	36	61
97.7		0	0	31		0	0	0	0	0	0		0	0	0	0	0	0		0	4	0	1	11	29				48.85	4	3	1			2	2	4			9	43	61
97.8		0	0	42		0	0	0	0	0	0		0	0	0	0	0	0		0	8	0	1	21	28				48.9	3	0	1			0	0	1			8	34	51
97.9		0	0	31		0	0	0	0	0	0		0	0	0	0	0	0		0	5	0	0	13	24				48.95	2	3	0			3	1	1			10	36	61
98		0	0	46		0	0	0	0	0	0		0	0	0	0	0	0		0	8	0	1	24	41				49	2	5	0			1	0	2			10	42	74
98.1		0	0	43		0	0	0	0	0	0		0	0	0	0	0	0		0	7	0	1	22	31				49.05	2	2	1			2	1	0			10	40	50
98.2		0	0	37		0	0	0	0	0	0		0	0	0	0	0	0		0	4	0	1	21	30				49.1	3	2	0			1	4	0			9	37	67
98.3		0	0	34		0	0	0	0	0	0		0	0	0	0	0	0		0	1	0	0	18	30				49.15	3	3	2			1	1	0			18	34	49
98.4		0	0	35		0	0	0	0	0	0		0	0	0	0	0	0		0	7	0	0	21	27				49.2	2	4	2			2	3	1			5	29	71
98.5		0	0	47		0	0	0	0	0	0		0	0	0	0	0	0		0	7	0	0	27	34				49.25	1	2	0			0	0	1			12	33	62
98.6		0	0	48		0	0	0	0	0	0		0	0	0	0	0	0		0	9	0	0	28	39				49.3	3	2	1			2	2	0			16	35	63
98.7		0	0	37		0	0	0	0	0	0		0	0	0	0	0	0		0	4	0	0	22	30				49.35	0	0	0			6	2	1			9	35	73
98.8		0	0	33		0	0	0	0	0	0		0	0	0	0	0	0		0	3	0	0	18	30				49.4	7	1	1			1	3	0			13	35	55
98.9		0	0	36		0	0	0	0	0	0		0	0	0	0	0	0		0	4	0	0	18	32				49.45	1	5	0			1	0	0			8	37	56
99		0	0	38		0	0	0	0	0	0		0	0	0	0	0	0		0	3	0	0	26	33				49.5	4	1	2			0	0	2			5	43	69
99.1		0	0	30		0	0	0	0	0	0		0	0	0	0	0	0		0	5	0	0	14	25				49.55	1	4	1			2	1	0			6	41	69
99.2		0	0	34		0	0	0	0	0	0		0	0	0	0	0	0		0	6	0	2	26	26				49.6	3	0	0			0	2	0			8	37	71
99.3		0	0	27		0	0	0	0	0	0		0	0	0	0	0	0		0	3	0	0	13	17				49.65	5	1	1			2	0	0			12	32	55
99.4		0	0	42		0	0	0	0	0	0		0	0	0	0	0	0		0	2	0	0	15	34				49.7	2	3	1			3	2	3			9	39	57
99.5		0	0	31		0	0	0	0	0	0		0	0	0	0	0	0		0	3	0	0	12	21				49.75	1	2	2			1	2	2			13	26	58
99.6		0	0	42		0	0	0	0	0	0		0	0	0	0	0	0		0	2	0	0	19	35				49.8	0	3	3			3	1	2			10	29	52
99.7		0	0	32		0	0	0	0	0	0		0	0	0	0	0	0		0	6	0	0	17	27				49.85	2	1	2			1	1	2			13	38	58
99.8		0	0	29		0	0	0	0	0	0		0	0	0	0	0	0		0	3	0	0	16	23				49.9	2	2	0			5	2	0			10	37	72
99.9		0	0	21		0	0	0	0	0	0		0	0	0	0	0	0		0	1	0	0	3	7				50	2	1	3			1	1	0			11	27	52
