# Supplementary material for: Reproducibility of Neurite Orientation Dispersion and Density Imaging (NODDI) in rats at 9.4 Tesla
Source: PLoS One. 2019 Apr 29;14(4):e0215974. doi: 10.1371/journal.pone.0215974 (PMC6488046; doi:10.1371/journal.pone.0215974)
Supplement: S3 Dataset — (XLSX) [file pone.0215974.s003.xlsx]

## Sheet: Sheet1
	Mean Whole Brain Between Subject CV				Between Subject CV - ODI							Between Subject CV - NDI							Between Subject CV - FISO									Minimum Number of Subjects Needed for a given effect size- Voxelwise (5,10,15,20)
	Histogram Count				Histogram Count							Histogram Count							Histogram Count									ODI	Effect Size							NDI						IsoVF
CV	ODI	NDI	IsoVF		Thalamus	Corpus Collosum	Dentate	Hippocampus	White Matter	Grey Matter		Thalamus	Corpus Collosum	Dentate	Hippocampus	White Matter	Grey Matter		Thalamus	Corpus Collosum	Dentate	Hippocampus	White Matter	Grey Matter		CV		Number of Subjects	5	10	15	20				5	10	15	20			5	10	15	20
0.1	0	0	0		0	0	0	0	0	0		0	0	0	0	0	0		0	0	0	0	0	0		0.1		0.05	0	0	0	23				954	6844	13897	20433			0	0	0	0
0.2	0	0	0		0	0	0	0	0	0		0	0	0	0	0	0		0	0	0	0	0	0		0.2		0.1	0	0	9	218				1994	6661	11586	18759			0	0	0	0
0.3	0	0	0		0	0	0	0	0	0		0	0	0	0	0	0		0	0	0	0	0	0		0.3		0.15	0	0	48	687				1816	6106	10867	16816			0	0	0	0
0.4	0	0	0		0	0	0	0	0	0		0	0	0	0	0	0		0	0	0	0	0	0		0.4		0.2	0	0	125	1443				1716	5582	10547	12297			0	0	0	0
0.5	0	0	0		0	0	0	0	0	0		0	0	0	0	0	0		0	0	0	0	0	0		0.5		0.25	0	2	241	2585				1694	5215	9996	7521			0	0	0	0
0.6	0	1	0		0	0	0	0	0	0		0	0	0	0	1	1		0	0	0	0	0	0		0.6		0.3	0	8	439	3780				1717	4756	9270	3773			0	0	0	0
0.7	0	7	0		0	0	0	0	0	0		0	0	1	0	5	5		0	0	0	0	0	0		0.7		0.35	0	13	645	5092				1717	4880	7628	1982			0	0	0	0
0.8	0	32	0		0	0	0	0	0	0		0	0	0	0	20	18		0	0	0	0	0	0		0.8		0.4	0	34	988	5961				1694	4844	6217	1107			0	0	0	0
0.9	0	38	0		0	0	0	0	0	0		0	0	1	0	22	20		0	0	0	0	0	0		0.9		0.45	0	50	1340	6585				1710	4720	4599	660			0	0	0	0
1	0	66	0		0	0	0	0	0	0		0	1	1	0	43	32		0	0	0	0	0	0		1		0.5	0	57	1744	6900				1620	4658	3185	442			0	0	0	0
1.1	0	89	0		0	0	0	0	0	0		0	1	2	1	52	48		0	0	0	0	0	0		1.1		0.55	0	77	2100	6952				1637	4537	2195	340			0	0	0	0
1.2	0	121	0		0	0	0	0	0	0		2	1	2	3	68	54		0	0	0	0	0	0		1.2		0.6	0	114	2575	6704				1563	4441	1432	296			0	0	0	0
1.3	0	164	0		0	0	0	0	0	0		2	2	4	4	96	85		0	0	0	0	0	0		1.3		0.65	0	155	2875	6464				1508	4360	1033	304			0	0	0	0
1.4	0	197	0		0	0	0	0	0	0		3	3	4	3	106	108		0	0	0	0	0	0		1.4		0.7	0	185	3268	5877				1567	4197	749	268			0	0	0	0
1.5	0	429	0		0	0	0	0	0	0		1	1	5	5	236	229		0	0	0	0	0	0		1.5		0.75	0	233	3392	5031				1468	3818	560	238			0	0	0	0
1.6	0	546	0		0	0	0	0	0	0		4	7	5	2	333	277		0	0	0	0	0	0		1.6		0.8	0	271	3705	4693				1419	3522	412	249			0	0	0	0
1.7	0	569	0		0	0	0	0	0	0		5	8	8	10	350	340		0	0	0	0	0	0		1.7		0.85	0	308	3755	4144				1405	3188	305	222			0	0	0	0
1.8	0	558	0		0	0	0	0	0	0		10	6	14	8	354	337		0	0	0	0	0	0		1.8		0.9	0	408	3780	3701				1351	2957	249	188			0	0	0	0
1.9	0	551	0		0	0	0	0	0	0		5	9	12	8	332	319		0	0	0	0	0	0		1.9		0.95	0	456	3986	3220				1407	2630	236	191			0	0	0	0
2	0	617	0		0	0	0	0	0	0		12	11	25	17	407	370		0	0	0	0	0	0		2		1	0	534	3921	2901				1328	2345	178	189			0	0	0	0
2.1	0	588	0		0	0	0	0	0	0		16	12	16	12	347	351		0	0	0	0	0	0		2.1		1.05	2	587	3876	2498				1342	1993	169	183			0	0	0	0
2.2	0	620	0		0	0	0	0	0	0		14	14	25	28	393	391		0	0	0	0	0	0		2.2		1.1	0	669	3731	2259				1308	1716	176	162			0	0	0	0
2.3	0	633	0		0	0	0	0	0	0		12	12	28	18	381	396		0	0	0	0	0	0		2.3		1.15	0	795	3727	1999				1237	1467	168	152			0	0	0	0
2.4	0	671	0		0	0	0	0	0	0		15	20	31	21	415	424		0	0	0	0	0	0		2.4		1.2	2	866	3520	1717				1204	1196	165	135			0	0	0	0
2.5	0	665	0		0	0	0	0	0	0		23	10	32	23	392	437		0	0	0	0	0	0		2.5		1.25	2	879	3388	1537				1169	1003	155	135			0	0	0	0
2.6	0	717	0		0	0	0	0	0	0		17	21	29	22	433	477		0	0	0	0	0	0		2.6		1.3	3	978	3062	1310				1240	889	146	134			0	0	0	0
2.7	0	691	0		0	0	0	0	0	0		19	28	25	20	418	436		0	0	0	0	0	0		2.7		1.35	1	1057	2843	1267				1143	685	130	101			0	0	0	0
2.8	0	781	0		0	0	0	0	0	0		23	26	36	31	469	532		0	0	0	0	0	0		2.8		1.4	4	1187	2763	1109				1231	611	137	110			0	0	0	0
2.9	0	791	0		0	0	0	0	0	0		21	32	34	31	483	537		0	0	0	0	0	0		2.9		1.45	2	1265	2581	929				1246	511	151	90			0	0	0	1
3	0	838	0		0	0	0	0	0	0		31	38	41	34	513	559		0	0	0	0	0	0		3		1.5	4	1284	2438	891				1222	456	112	91			0	0	0	1
3.1	0	847	0		0	0	0	0	0	0		41	49	46	44	529	559		0	0	0	0	0	0		3.1		1.55	3	1356	2274	820				1181	404	130	67			0	0	0	1
3.2	0	853	0		0	0	0	0	0	0		58	42	39	44	529	610		0	0	0	0	0	0		3.2		1.6	4	1427	2192	728				1215	313	114	60			0	0	0	1
3.3	0	887	0		0	0	0	0	0	0		48	39	42	36	549	628		0	0	0	0	0	0		3.3		1.65	7	1527	1926	700				1199	305	99	51			0	0	0	1
3.4	0	892	0		0	0	0	0	0	0		56	48	33	28	532	639		0	0	0	0	0	0		3.4		1.7	11	1467	1835	576				1190	268	111	55			0	0	0	0
3.5	0	987	0		0	0	0	0	0	0		61	61	38	34	618	717		0	0	0	0	0	0		3.5		1.75	12	1540	1742	625				1240	221	94	53			0	0	0	1
3.6	2	930	0		0	0	0	0	0	2		72	55	46	50	560	664		0	0	0	0	0	0		3.6		1.8	16	1644	1618	554				1223	196	117	53			0	0	0	1
3.7	0	942	0		0	0	0	0	0	0		68	65	39	33	587	698		0	0	0	0	0	0		3.7		1.85	10	1678	1498	505				1165	180	106	45			0	0	0	0
3.8	0	995	0		0	0	0	0	0	0		61	69	36	42	578	727		0	0	0	0	0	0		3.8		1.9	11	1607	1360	493				1145	156	99	57			0	0	0	0
3.9	2	954	0		0	0	0	0	1	1		74	69	40	51	587	699		0	0	0	0	0	0		3.9		1.95	13	1656	1285	440				1187	128	91	48			0	0	0	0
4	3	1013	0		0	0	0	0	2	3		58	75	48	41	600	762		0	0	0	0	0	0		4		2	13	1744	1290	398				1170	115	90	67			0	0	0	1
4.1	3	995	0		0	0	0	0	2	3		69	69	51	43	608	754		0	0	0	0	0	0		4.1		2.05	7	1605	1148	380				1181	118	89	50			0	0	0	4
4.2	4	1015	0		0	0	0	0	2	3		81	82	41	51	629	764		0	0	0	0	0	0		4.2		2.1	19	1748	1025	376				1162	109	84	59			0	0	0	2
4.3	4	1031	0		0	0	0	0	1	4		86	86	44	48	645	752		0	0	0	0	0	0		4.3		2.15	18	1803	982	314				1145	100	81	48			0	0	0	1
4.4	3	1057	0		0	0	0	0	1	3		88	99	41	51	643	827		0	0	0	0	0	0		4.4		2.2	18	1741	907	347				1169	100	67	40			0	0	0	3
4.5	6	975	0		0	0	0	0	4	4		78	96	37	55	610	774		0	0	0	0	0	0		4.5		2.25	27	1783	850	306				1157	81	74	57			0	0	0	1
4.6	12	1048	0		1	0	0	0	7	11		88	117	37	47	646	821		0	0	0	0	0	0		4.6		2.3	16	1661	775	284				1124	79	79	41			0	0	0	1
4.7	20	1044	0		0	0	0	0	8	18		110	109	49	41	668	816		0	0	0	0	0	0		4.7		2.35	16	1767	709	279				1087	80	74	42			0	0	0	3
4.8	21	1044	0		0	0	0	1	9	19		104	128	34	48	638	820		0	0	0	0	0	0		4.8		2.4	25	1686	722	260				1092	76	62	32			0	0	0	3
4.9	16	1075	0		0	1	0	1	12	10		106	125	46	62	706	859		0	0	0	0	0	0		4.9		2.45	28	1787	691	219				1097	61	52	44			0	0	0	1
5	22	1069	0		2	0	1	0	13	19		98	135	42	58	701	849		0	0	0	0	0	0		5		2.5	32	1669	628	220				1124	82	63	40			0	0	0	3
5.1	16	1103	0		2	0	0	0	12	15		91	142	38	52	724	861		0	0	0	0	0	0		5.1		2.55	29	1562	573	200				1128	77	49	24			0	0	0	5
5.2	31	1084	0		0	0	0	2	17	26		112	159	45	59	697	860		0	0	0	0	0	0		5.2		2.6	38	1683	514	196				1105	78	60	22			0	0	1	2
5.3	37	1109	0		3	2	2	0	31	33		130	145	39	50	727	906		0	0	0	0	0	0		5.3		2.65	30	1657	549	188				1082	77	46	18			0	0	0	3
5.4	31	1067	0		3	2	0	1	16	28		130	159	38	47	673	864		0	0	0	0	0	0		5.4		2.7	39	1640	469	194				1149	83	53	13			0	0	1	2
5.5	37	1070	0		3	2	1	0	23	32		130	174	26	40	665	867		0	0	0	0	0	0		5.5		2.75	48	1484	476	178				1024	66	40	18			0	0	1	6
5.6	51	1031	0		0	2	0	2	31	46		116	146	36	44	654	837		0	0	0	0	0	0		5.6		2.8	47	1523	438	159				1030	65	39	14			0	0	0	3
5.7	64	1108	0		2	1	2	2	39	53		112	191	41	54	712	891		0	0	0	0	0	0		5.7		2.85	45	1478	418	138				1101	72	41	16			0	0	0	4
5.8	53	1066	0		6	3	2	1	31	44		121	199	28	61	694	862		0	0	0	0	0	0		5.8		2.9	39	1480	397	144				1040	65	23	23			0	0	1	0
5.9	94	1115	0		3	6	1	5	58	84		121	210	35	67	736	904		0	0	0	0	0	0		5.9		2.95	54	1396	404	144				1026	66	29	26			0	0	0	4
6	86	1148	0		9	5	5	0	58	77		136	206	39	56	749	938		0	0	0	0	0	0		6		3	51	1309	369	130				1009	60	31	18			0	0	1	6
6.1	85	1213	0		3	5	0	2	53	71		127	250	44	74	812	979		0	0	0	0	0	0		6.1		3.05	51	1286	302	118				979	47	31	11			0	0	0	3
6.2	111	1198	0		6	4	1	6	76	94		129	247	41	60	765	984		0	0	0	0	0	0		6.2		3.1	65	1217	344	134				912	72	25	18			0	0	0	5
6.3	128	1178	0		14	5	6	4	74	111		116	224	31	58	750	979		0	0	0	0	0	0		6.3		3.15	66	1219	351	111				918	59	34	7			0	0	1	7
6.4	135	1210	0		7	11	4	5	88	113		113	254	36	68	793	1005		0	0	0	0	0	0		6.4		3.2	71	1256	319	121				921	64	32	21			0	0	1	3
6.5	145	1224	0		11	12	5	3	92	118		136	254	52	78	794	1021		0	0	0	0	0	0		6.5		3.25	60	1173	303	115				911	68	28	8			0	0	0	4
6.6	157	1267	0		13	16	3	7	106	139		133	296	40	77	795	1046		0	0	0	0	0	0		6.6		3.3	65	1119	274	92				849	64	25	13			0	0	0	4
6.7	174	1300	0		14	18	7	7	118	137		116	277	44	79	820	1092		0	0	0	0	0	0		6.7		3.35	75	1145	304	97				841	53	25	20			0	0	0	6
6.8	201	1295	0		14	25	4	19	131	171		134	293	51	87	840	1089		0	0	0	0	0	0		6.8		3.4	76	1117	260	92				799	56	38	12			0	0	0	6
6.9	242	1280	0		24	24	18	17	162	206		130	266	41	84	837	1084		0	0	0	0	0	0		6.9		3.45	70	1011	254	97				804	49	26	20			0	0	0	11
7	257	1234	0		28	32	14	7	168	212		125	287	39	88	783	1023		0	0	0	0	0	0		7		3.5	86	1032	246	88				784	58	28	15			0	0	0	4
7.1	284	1362	0		26	27	8	21	188	240		117	297	63	119	892	1148		0	0	0	0	0	0		7.1		3.55	76	984	243	100				801	59	26	20			0	0	1	6
7.2	307	1332	0		24	49	20	22	197	269		159	285	47	109	878	1133		0	0	0	0	0	0		7.2		3.6	89	981	210	94				750	46	47	27			0	0	0	5
7.3	318	1348	0		25	51	22	17	205	259		124	324	55	116	861	1135		0	0	0	0	0	0		7.3		3.65	103	994	221	98				806	59	24	24			0	0	4	5
7.4	362	1343	0		35	34	13	25	233	307		120	254	64	89	825	1156		0	0	0	0	0	0		7.4		3.7	97	877	208	86				687	39	30	26			0	0	0	2
7.5	387	1369	0		43	48	19	22	246	337		121	295	44	103	848	1181		0	0	0	0	0	0		7.5		3.75	119	849	224	78				714	44	35	24			0	0	1	8
7.6	426	1362	0		38	50	19	34	271	354		123	279	53	99	821	1169		0	0	0	0	0	0		7.6		3.8	98	821	182	82				683	55	29	36			0	0	2	9
7.7	500	1359	0		51	76	21	30	311	415		130	302	61	120	859	1171		0	0	0	0	0	0		7.7		3.85	118	869	175	73				654	45	26	29			0	0	0	8
7.8	505	1324	0		52	74	18	42	329	430		130	295	66	114	816	1130		0	0	0	0	0	0		7.8		3.9	118	778	187	78				665	50	24	33			0	0	2	2
7.9	546	1354	0		50	82	30	52	340	455		122	298	68	108	836	1139		0	0	0	0	0	0		7.9		3.95	122	752	197	86				628	41	24	55			0	0	1	5
8	549	1483	0		58	83	36	41	342	463		116	347	75	136	921	1265		0	0	0	0	0	0		8		4	124	774	165	65				630	39	32	53			0	0	1	5
8.1	633	1395	0		64	83	28	55	365	524		136	355	65	149	865	1203		0	0	0	0	0	0		8.1		4.05	145	739	181	61				592	61	28	48			0	0	0	7
8.2	614	1408	0		86	85	51	60	391	519		113	331	74	168	910	1201		0	0	0	0	0	0		8.2		4.1	133	708	144	84				585	43	28	34			0	0	1	3
8.3	672	1456	0		76	102	51	62	411	570		108	334	56	143	906	1236		0	0	0	0	0	0		8.3		4.15	132	680	171	63				538	46	19	29			0	0	0	14
8.4	752	1398	0		91	107	40	68	461	618		103	311	78	148	860	1196		0	0	0	0	0	0		8.4		4.2	131	640	147	68				520	43	25	21			0	0	3	9
8.5	810	1421	0		97	125	59	90	525	684		108	318	85	161	865	1232		0	0	0	0	0	0		8.5		4.25	141	666	167	64				518	44	17	29			0	0	1	7
8.6	857	1403	0		94	137	70	74	553	718		128	325	97	171	881	1208		0	0	0	0	0	0		8.6		4.3	149	612	139	63				506	42	17	16			0	0	2	11
8.7	850	1396	0		119	149	66	92	521	718		120	329	91	191	830	1191		0	0	0	0	0	0		8.7		4.35	166	580	121	73				449	54	34	19			0	0	0	12
8.8	921	1379	0		130	132	71	111	589	761		112	345	90	184	841	1166		0	0	0	0	0	0		8.8		4.4	177	578	128	48				433	41	17	25			0	0	1	14
8.9	936	1277	0		128	149	96	130	601	773		94	295	86	174	777	1115		0	0	0	0	0	0		8.9		4.45	166	558	138	55				458	39	28	22			0	0	1	12
9	1016	1293	0		147	148	103	113	622	857		86	312	91	170	808	1096		0	0	0	0	0	0		9		4.5	164	597	106	64				446	38	15	8			0	0	4	4
9.1	1034	1277	0		133	214	83	133	656	846		118	301	119	206	784	1104		0	0	0	0	0	0		9.1		4.55	162	526	104	45				379	44	14	13			0	0	2	10
9.2	1111	1217	0		119	183	95	133	694	923		111	263	110	187	750	1047		0	0	0	0	0	0		9.2		4.6	179	535	112	71				383	38	11	16			0	0	2	8
9.3	1088	1202	0		163	199	98	148	704	907		104	298	94	183	779	1029		0	0	0	0	0	0		9.3		4.65	220	524	115	42				404	42	14	24			0	0	1	8
9.4	1106	1180	0		136	199	112	138	732	900		90	274	110	182	713	1043		0	0	0	0	0	0		9.4		4.7	205	480	94	44				365	40	11	37			0	0	0	9
9.5	1166	1184	0		134	212	99	154	730	968		87	279	131	233	740	1043		0	0	0	0	0	0		9.5		4.75	191	460	120	46				315	32	10	24			0	0	3	6
9.6	1241	1184	0		131	240	98	154	816	1013		96	245	124	203	724	1031		0	0	0	0	0	0		9.6		4.8	185	456	105	39				299	44	8	32			0	0	1	10
9.7	1240	1081	0		169	246	112	140	770	1049		84	221	113	186	663	951		0	0	0	0	0	0		9.7		4.85	228	437	113	39				289	28	7	23			0	0	1	9
9.8	1306	1069	0		157	228	100	167	841	1078		79	225	119	169	642	930		0	0	0	0	0	0		9.8		4.9	210	430	101	40				305	38	11	26			0	0	4	10
9.9	1265	1023	0		144	246	126	172	846	1043		93	211	123	181	609	908		0	0	0	0	0	0		9.9		4.95	243	394	106	48				303	25	10	23			0	0	2	12
10	1298	1019	0		120	283	104	152	837	1082		80	211	109	190	595	883		0	0	0	0	0	0		10		5	204	419	74	46				277	33	6	21			0	0	1	16
10.1	1377	988	0		162	272	113	168	875	1120		71	196	114	169	568	877		0	0	0	0	0	0		10.1		5.05	205	406	87	38				245	38	6	26			0	0	4	11
10.2	1318	927	0		166	282	114	160	851	1086		69	175	136	172	539	821		0	0	0	0	0	0		10.2		5.1	233	384	77	45				242	30	13	26			0	0	2	13
10.3	1388	853	0		143	290	107	161	911	1155		60	147	106	163	493	761		0	0	0	0	0	0		10.3		5.15	237	328	81	31				239	34	17	23			0	0	0	12
10.4	1386	855	0		141	292	110	149	860	1155		63	152	109	139	500	762		0	0	0	0	0	0		10.4		5.2	258	331	80	40				234	34	7	15			0	0	2	11
10.5	1531	765	0		136	299	110	169	943	1274		62	147	88	141	460	662		0	0	0	0	0	0		10.5		5.25	235	364	89	36				219	35	16	22			0	0	1	10
10.6	1449	748	0		169	319	124	154	910	1210		53	139	87	137	432	661		0	0	0	0	0	0		10.6		5.3	248	303	67	19				207	37	15	17			0	0	2	20
10.7	1497	727	0		141	278	108	160	940	1235		45	131	76	107	414	654		0	0	0	0	0	0		10.7		5.35	237	312	67	45				229	28	9	16			0	0	4	15
10.8	1466	643	0		150	326	115	161	925	1212		46	92	64	93	346	576		0	0	0	0	0	0		10.8		5.4	273	339	83	27				191	23	8	13			0	0	1	13
10.9	1488	656	0		145	302	110	167	953	1208		36	98	66	101	348	586		0	0	0	0	0	0		10.9		5.45	247	315	62	20				159	32	6	15			0	0	2	9
11	1484	564	0		137	339	107	141	940	1239		37	100	56	77	314	512		0	0	0	0	0	0		11		5.5	270	290	75	23				166	28	7	12			0	0	3	22
11.1	1495	499	0		131	304	103	181	942	1270		37	80	64	86	291	446		0	0	0	0	0	0		11.1		5.55	267	323	72	23				169	18	11	13			0	0	3	15
11.2	1555	547	0		118	335	106	145	982	1308		23	71	55	77	296	478		0	0	0	0	0	0		11.2		5.6	287	293	72	32				171	32	4	15			0	0	5	9
11.3	1499	451	0		136	295	98	139	940	1261		42	79	41	67	251	404		0	0	0	0	0	0		11.3		5.65	296	269	53	22				155	25	4	15			0	0	3	13
11.4	1400	452	0		129	297	89	161	903	1158		28	51	40	54	240	385		0	0	0	0	0	0		11.4		5.7	297	259	74	20				137	27	11	15			0	0	1	11
11.5	1506	413	0		105	305	98	141	941	1270		24	56	42	63	210	364		0	0	0	0	0	0		11.5		5.75	307	288	59	25				148	26	10	11			0	0	4	8
11.6	1536	384	0		110	305	78	193	976	1256		28	52	40	61	207	336		0	0	0	0	0	0		11.6		5.8	331	238	64	26				136	15	7	13			0	0	1	9
11.7	1497	372	0		122	336	104	148	933	1230		26	48	44	63	203	325		0	0	0	0	0	0		11.7		5.85	307	214	58	22				130	31	8	15			0	0	2	14
11.8	1430	299	0		124	292	100	128	843	1181		21	42	22	36	166	251		0	0	0	0	0	0		11.8		5.9	324	242	52	18				139	22	5	14			0	1	2	7
11.9	1432	318	0		103	268	78	157	884	1203		11	36	23	35	171	274		0	0	0	0	0	0		11.9		5.95	303	235	55	17				106	22	11	13			0	0	2	13
12	1425	272	0		94	314	88	109	824	1195		18	35	22	38	154	231		0	0	0	0	0	0		12		6	305	257	51	19				119	19	9	11			0	0	4	18
12.1	1422	281	0		94	258	77	117	862	1173		17	32	17	30	151	241		0	0	0	0	0	0		12.1		6.05	319	225	58	20				117	24	5	12			0	0	5	19
12.2	1366	251	0		94	287	74	110	808	1146		11	17	15	25	133	216		0	0	0	0	0	0		12.2		6.1	328	198	55	21				106	23	8	16			0	0	4	6
12.3	1338	231	0		93	259	63	110	821	1099		6	28	18	36	117	194		0	0	0	0	0	0		12.3		6.15	332	211	53	17				114	25	14	9			0	1	7	21
12.4	1262	216	0		74	292	61	134	771	1058		7	22	17	28	118	186		0	0	0	0	0	0		12.4		6.2	331	216	46	28				99	19	11	8			0	0	1	19
12.5	1299	216	0		77	257	69	108	773	1092		6	24	13	25	117	187		0	0	0	0	0	0		12.5		6.25	326	210	55	18				103	14	6	15			0	1	3	6
12.6	1152	197	0		83	235	73	99	709	924		6	18	11	19	109	171		0	0	0	0	0	0		12.6		6.3	349	198	52	23				83	14	8	11			0	0	5	18
12.7	1251	195	0		64	216	59	109	757	1031		9	15	8	15	110	154		0	0	0	0	0	0		12.7		6.35	350	196	56	22				119	20	15	12			0	0	2	5
12.8	1222	169	0		75	213	61	98	740	1006		6	20	9	25	95	141		0	0	0	0	0	0		12.8		6.4	350	186	57	22				79	20	17	14			0	0	2	18
12.9	1189	152	0		83	222	59	114	708	982		5	16	9	17	82	131		0	0	0	0	0	0		12.9		6.45	373	180	47	18				74	18	14	12			0	0	3	15
13	1186	165	0		83	188	64	80	689	985		10	17	4	14	86	136		0	0	0	0	0	0		13		6.5	353	207	51	20				89	15	9	10			0	0	4	30
13.1	1126	149	0		58	189	53	88	696	901		3	13	3	12	81	126		0	0	0	0	0	0		13.1		6.55	351	155	61	19				71	7	18	9			0	1	2	17
13.2	1118	149	0		66	197	38	87	710	924		8	19	2	13	88	128		0	0	0	0	0	0		13.2		6.6	390	180	50	23				88	11	14	8			0	0	1	18
13.3	1082	117	0		68	203	48	86	630	906		5	18	0	15	78	99		0	0	0	0	0	0		13.3		6.65	386	173	39	14				89	15	15	11			0	0	2	15
13.4	1043	111	0		68	170	39	77	615	847		3	13	2	9	72	95		0	0	0	0	0	0		13.4		6.7	366	182	44	16				57	12	13	10			0	0	6	13
13.5	1069	109	0		53	183	45	71	615	907		1	10	2	6	61	92		0	0	0	0	0	0		13.5		6.75	385	165	54	18				71	13	13	8			0	1	4	19
13.6	1063	111	0		64	176	36	89	627	876		2	10	2	7	66	89		0	0	0	0	0	0		13.6		6.8	382	169	40	22				81	15	27	13			0	0	5	17
13.7	981	116	0		62	168	43	72	582	812		5	13	1	9	66	87		0	0	0	0	0	0		13.7		6.85	371	141	42	23				69	11	15	9			0	0	6	21
13.8	909	87	0		35	157	24	71	550	748		3	9	0	6	48	72		0	0	0	0	0	0		13.8		6.9	341	125	44	13				67	16	17	6			0	0	2	24
13.9	953	78	0		53	133	36	62	558	799		1	7	0	5	48	59		0	0	0	0	0	0		13.9		6.95	373	141	37	21				51	13	19	5			0	0	1	15
14	934	95	0		49	146	36	86	554	749		7	9	1	8	55	72		0	0	0	0	0	0		14		7	371	160	49	22				52	8	23	8			0	0	1	22
14.1	860	64	0		61	160	35	62	508	714		3	10	1	10	45	46		0	0	0	0	0	0		14.1		7.05	423	145	48	14				50	12	28	8			0	1	4	14
14.2	855	82	0		48	122	25	67	504	687		0	12	0	6	52	63		0	0	0	0	0	0		14.2		7.1	373	150	52	18				58	16	41	5			0	0	4	17
14.3	839	53	0		41	141	27	53	490	683		1	3	0	1	29	39		0	0	0	0	0	0		14.3		7.15	373	170	25	11				61	17	24	4			0	0	2	19
14.4	806	70	0		54	114	29	66	479	665		0	6	2	8	49	51		0	0	0	0	0	0		14.4		7.2	412	141	34	15				43	14	31	4			0	0	2	24
14.5	821	70	0		45	102	38	48	480	683		1	1	0	1	40	53		0	0	0	0	0	0		14.5		7.25	414	142	39	14				53	16	23	11			0	1	5	13
14.6	752	63	0		24	103	23	64	445	607		0	5	0	4	42	50		0	0	0	0	0	0		14.6		7.3	409	141	48	18				51	9	14	3			0	0	3	21
14.7	763	62	0		31	120	22	42	435	623		1	5	1	5	43	44		0	0	0	0	0	0		14.7		7.35	409	130	47	13				49	14	24	7			0	0	6	10
14.8	718	57	0		42	116	23	40	414	576		0	4	0	4	42	42		0	0	0	0	0	0		14.8		7.4	401	134	32	18				61	14	17	6			0	0	7	22
14.9	685	57	0		31	79	22	40	415	556		0	5	0	5	37	37		0	0	0	0	0	0		14.9		7.45	414	121	39	16				40	9	10	9			0	0	5	19
15	677	67	0		36	89	26	49	385	553		0	4	0	4	49	49		0	0	0	0	0	0		15		7.5	433	125	32	13				42	10	12	8			0	0	5	20
15.1	673	48	0		47	85	23	40	400	550		0	2	0	2	32	31		0	0	0	0	0	0		15.1		7.55	430	125	31	18				37	12	16	8			0	0	3	21
15.2	677	52	0		29	93	19	44	398	557		0	5	1	6	39	39		0	0	0	0	0	0		15.2		7.6	383	141	41	12				36	12	14	4			0	0	5	27
15.3	633	46	0		36	76	28	39	376	509		0	5	0	5	29	34		0	0	0	0	0	0		15.3		7.65	415	127	39	14				36	16	7	1			0	0	3	15
15.4	636	43	0		31	78	22	48	367	497		0	2	0	2	31	31		0	0	0	0	0	0		15.4		7.7	386	109	40	11				48	17	13	10			0	0	8	21
15.5	567	60	0		27	72	30	40	329	455		0	2	1	2	47	40		0	0	0	0	0	0		15.5		7.75	423	116	33	19				36	12	10	7			0	0	7	19
15.6	564	42	0		26	65	22	36	318	455		0	2	0	2	27	28		0	0	0	0	0	0		15.6		7.8	416	114	35	14				33	13	15	3			0	0	10	20
15.7	548	45	0		31	69	22	40	330	436		0	3	0	3	29	31		0	0	0	0	0	0		15.7		7.85	405	101	32	7				28	13	13	6			0	0	8	21
15.8	535	45	0		22	76	21	32	294	436		0	2	1	3	31	31		0	0	0	0	0	0		15.8		7.9	427	105	26	11				34	10	10	8			0	0	4	25
15.9	492	31	0		25	56	17	33	296	377		0	2	0	2	27	23		0	0	0	0	0	0		15.9		7.95	408	120	31	9				33	12	14	5			0	0	8	19
16	511	57	0		24	56	14	40	298	403		0	4	0	3	34	38		0	0	0	0	0	0		16		8	437	104	35	19				32	12	3	6			0	1	3	19
16.1	510	59	0		24	54	20	32	320	388		0	1	0	1	40	42		0	0	0	0	0	0		16.1		8.05	438	107	35	14				25	13	6	5			0	0	1	10
16.2	423	41	0		25	56	20	24	240	343		0	2	0	2	28	28		0	0	0	0	0	0		16.2		8.1	430	100	23	17				27	23	11	10			0	0	9	30
16.3	439	47	0		25	46	12	21	270	340		0	3	0	3	31	31		0	0	0	0	0	0		16.3		8.15	439	87	33	18				31	19	5	4			0	0	1	24
16.4	431	47	0		26	38	16	28	272	333		0	3	0	3	34	29		0	0	0	0	0	0		16.4		8.2	376	90	36	19				29	14	8	5			0	0	6	28
16.5	398	55	0		28	38	13	24	243	316		0	3	0	3	41	32		0	0	0	0	0	0		16.5		8.25	397	104	33	24				30	9	11	6			0	3	3	26
16.6	423	60	0		14	43	13	20	236	337		0	2	0	2	45	42		0	0	0	0	0	0		16.6		8.3	417	95	22	19				31	16	16	4			0	1	7	22
16.7	392	36	0		17	35	13	28	245	295		0	1	0	1	27	23		0	0	0	0	0	0		16.7		8.35	415	91	23	15				28	11	18	1			0	0	3	29
16.8	418	53	0		23	40	11	18	251	317		0	3	0	3	41	36		0	0	0	0	0	0		16.8		8.4	449	95	30	17				28	12	22	2			0	0	6	22
16.9	396	44	0		21	38	15	17	238	296		0	1	0	1	32	26		0	0	0	0	0	0		16.9		8.45	431	107	25	13				27	21	12	3			0	1	5	22
17	370	44	0		18	28	12	20	236	285		0	1	1	2	33	31		0	0	0	0	0	0		17		8.5	426	94	24	19				18	11	18	4			0	0	2	17
17.1	357	47	0		30	37	9	21	214	276		0	0	0	0	33	37		0	0	0	0	0	0		17.1		8.55	442	80	22	20				36	15	14	1			0	1	4	29
17.2	310	48	0		22	22	13	27	193	241		0	1	0	1	33	32		0	0	0	0	0	0		17.2		8.6	419	84	23	18				23	12	16	4			0	0	6	30
17.3	331	46	1		15	23	12	17	198	251		0	2	0	2	34	32		0	0	0	0	0	0		17.3		8.65	458	79	20	12				25	10	12	3			0	1	7	32
17.4	310	39	0		11	20	16	19	190	220		0	1	0	1	28	29		0	0	0	0	0	0		17.4		8.7	476	86	29	15				27	16	20	0			0	0	4	26
17.5	349	47	0		8	21	12	21	212	249		0	0	0	0	36	34		0	0	0	0	0	0		17.5		8.75	450	65	17	18				25	10	11	2			0	0	7	36
17.6	287	31	0		15	23	9	18	171	222		0	1	0	1	23	20		0	0	0	0	0	0		17.6		8.8	448	93	25	19				28	9	14	2			0	0	8	26
17.7	279	37	1		10	25	11	9	174	204		0	0	0	0	28	21		0	0	0	0	0	0		17.7		8.85	452	80	29	12				26	8	13	3			0	2	6	29
17.8	306	50	1		9	20	6	19	200	228		0	0	0	0	36	36		0	0	0	0	0	0		17.8		8.9	407	81	28	12				28	13	8	1			0	0	9	26
17.9	288	41	0		17	31	8	21	161	209		0	0	0	0	28	30		0	0	0	0	0	0		17.9		8.95	434	93	20	16				18	10	12	2			0	1	8	32
18	276	45	0		11	17	9	13	169	196		0	1	0	1	27	28		0	0	0	0	0	0		18		9	445	80	21	20				19	8	21	2			0	1	6	31
18.1	249	47	0		13	15	10	6	163	180		0	0	0	0	29	31		0	0	0	0	0	0		18.1		9.05	436	72	22	14				19	17	14	1			0	0	9	30
18.2	281	45	0		6	12	7	17	197	203		0	0	0	0	30	29		0	0	0	0	0	0		18.2		9.1	440	75	24	14				18	15	13	0			0	0	5	31
18.3	241	44	1		16	19	9	11	149	187		0	0	0	0	29	31		0	0	0	0	0	0		18.3		9.15	462	79	25	16				25	17	5	2			0	0	5	27
18.4	260	49	0		13	14	5	14	162	182		0	1	0	1	35	32		0	0	0	0	0	0		18.4		9.2	434	80	18	14				20	7	20	1			0	1	8	31
18.5	249	42	0		10	21	8	15	157	183		0	0	0	0	26	27		0	0	0	0	0	0		18.5		9.25	422	72	18	16				18	13	9	2			0	0	7	35
18.6	242	46	1		11	12	12	19	164	165		0	0	0	0	29	31		0	0	0	0	0	0		18.6		9.3	388	47	21	14				20	16	8	2			0	0	5	37
18.7	206	33	0		11	11	10	7	136	151		0	0	0	0	21	21		0	0	0	0	0	0		18.7		9.35	417	85	21	15				21	5	12	2			0	0	6	33
18.8	194	35	0		8	7	6	5	121	134		0	0	0	0	29	22		0	0	0	0	0	0		18.8		9.4	477	71	16	9				18	9	11	3			0	0	7	37
18.9	237	43	0		2	5	5	7	146	168		0	0	0	0	32	30		0	0	0	0	0	0		18.9		9.45	428	73	14	8				20	4	9	0			0	0	12	43
19	215	42	1		5	10	7	7	124	151		0	1	0	1	28	31		0	0	0	0	0	0		19		9.5	410	63	23	18				24	15	12	1			0	3	10	24
19.1	250	44	0		6	6	4	19	152	186		0	0	0	0	30	31		0	0	0	0	0	0		19.1		9.55	452	72	23	8				18	14	8	1			0	0	9	29
19.2	204	35	1		7	17	9	8	120	137		0	0	0	0	28	29		0	0	0	0	1	0		19.2		9.6	437	67	16	14				16	7	6	2			0	1	9	32
19.3	203	42	0		6	6	5	8	124	140		0	0	0	0	31	25		0	0	0	0	0	0		19.3		9.65	425	73	16	14				24	5	10	1			0	0	4	40
19.4	207	32	0		8	5	6	6	134	151		0	0	0	0	20	24		0	0	0	0	0	0		19.4		9.7	393	57	9	9				14	8	6	2			0	1	8	34
19.5	186	36	0		9	6	6	9	115	132		0	0	0	0	25	26		0	0	0	0	0	0		19.5		9.75	431	63	12	10				22	12	9	2			0	1	4	37
19.6	206	34	0		3	8	4	4	122	142		0	0	0	0	20	23		0	0	0	0	0	0		19.6		9.8	451	57	15	7				18	19	8	0			0	0	12	39
19.7	199	43	0		7	5	1	7	120	137		0	1	0	1	23	26		0	0	0	0	0	0		19.7		9.85	449	49	10	10				13	9	6	0			0	0	9	35
19.8	172	36	0		1	11	3	11	109	120		0	0	0	0	22	30		0	0	0	0	0	0		19.8		9.9	424	60	14	9				19	5	6	1			0	1	11	51
19.9	187	38	0		4	11	5	15	103	141		0	0	0	0	27	24		0	0	0	0	0	0		19.9		9.95	463	53	17	16				11	11	10	2			0	0	6	40
20	169	40	0		5	10	6	7	106	115		0	0	0	0	27	30		0	0	0	0	0	0		20		10	413	65	17	9				13	13	7	2			0	0	6	40
20.1	173	30	0		6	6	2	7	101	122		0	0	0	0	19	23		0	0	0	0	0	0		20.1		10.05	428	54	11	10				23	12	8	3			0	1	8	50
20.2	161	29	1		3	5	4	5	100	113		0	0	0	0	22	19		0	0	0	0	0	0		20.2		10.1	425	56	14	12				26	6	10	6			0	2	5	31
20.3	173	42	0		2	5	4	4	94	122		0	0	0	0	24	29		0	0	0	0	0	0		20.3		10.15	403	45	8	15				20	9	11	2			0	0	5	47
20.4	142	49	0		5	4	0	9	86	98		0	0	0	0	33	29		0	0	0	0	0	0		20.4		10.2	391	46	17	13				23	5	7	0			0	2	9	38
20.5	163	33	4		3	9	3	9	103	122		0	0	0	0	18	18		0	0	0	0	1	1		20.5		10.25	420	44	14	20				22	3	5	1			0	0	4	57
20.6	140	37	0		6	5	3	9	90	97		0	0	0	0	19	13		0	0	0	0	0	0		20.6		10.3	364	53	12	11				19	10	4	1			0	2	7	42
20.7	170	34	0		4	8	1	6	95	129		0	0	0	0	18	18		0	0	0	0	0	0		20.7		10.35	387	57	16	9				13	6	9	1			0	1	2	64
20.8	156	45	1		6	7	2	7	100	99		0	1	0	1	27	22		0	0	0	0	1	0		20.8		10.4	408	44	15	16				15	4	7	2			0	1	9	49
20.9	131	25	1		2	6	2	14	77	91		0	0	0	0	12	14		0	0	0	0	0	1		20.9		10.45	443	51	8	21				20	7	8	1			0	0	6	61
21	138	40	1		6	12	2	5	91	93		0	0	0	0	24	31		0	0	0	0	0	0		21		10.5	416	49	12	20				19	5	10	2			0	0	3	36
21.1	116	42	0		2	3	3	3	61	86		0	0	0	0	30	30		0	0	0	0	0	0		21.1		10.55	416	52	8	16				24	6	10	1			0	1	8	53
21.2	141	36	2		4	1	1	10	91	96		0	0	0	0	26	21		0	0	0	0	0	0		21.2		10.6	422	38	12	14				20	5	5	5			0	0	6	40
21.3	149	34	0		5	8	3	9	99	97		0	0	0	0	22	19		0	0	0	0	0	0		21.3		10.65	423	48	8	18				14	5	8	0			0	2	9	41
21.4	140	30	2		4	7	3	6	85	93		0	0	0	0	19	18		0	0	0	0	0	0		21.4		10.7	401	61	11	16				19	3	3	0			0	1	11	60
21.5	121	38	0		1	5	1	9	72	83		0	0	0	0	17	18		0	0	0	0	0	0		21.5		10.75	411	41	12	19				24	5	8	2			0	0	12	60
21.6	132	30	1		4	10	2	5	87	94		0	0	0	0	22	22		0	0	0	0	0	1		21.6		10.8	436	55	13	13				19	5	6	3			0	0	7	42
21.7	117	37	0		2	2	0	6	69	77		0	0	0	0	22	21		0	0	0	0	0	0		21.7		10.85	387	38	14	14				21	2	10	1			0	0	4	58
21.8	121	34	0		2	5	2	4	74	81		0	0	0	0	21	18		0	0	0	0	0	0		21.8		10.9	409	46	4	15				24	2	9	1			0	2	6	42
21.9	123	31	0		6	2	3	5	78	85		0	0	0	0	21	20		0	0	0	0	0	0		21.9		10.95	408	55	10	9				19	4	2	3			0	0	12	55
22	112	36	3		3	3	3	1	65	77		0	0	0	0	17	19		0	0	0	0	1	1		22		11	370	46	15	9				7	3	6	2			0	1	11	63
22.1	127	27	1		3	3	1	10	80	86		0	0	0	0	17	14		0	0	0	0	1	0		22.1		11.05	354	45	13	17				16	6	5	3			0	3	9	54
22.2	111	36	1		4	10	0	7	76	70		0	0	0	0	26	23		0	0	0	0	0	0		22.2		11.1	375	43	17	18				20	5	4	2			0	0	6	39
22.3	109	28	1		0	8	1	7	76	72		0	0	0	0	21	18		0	0	0	0	1	0		22.3		11.15	385	44	8	17				23	4	12	5			0	2	4	70
22.4	92	30	0		1	5	1	3	64	62		0	0	0	0	18	16		0	0	0	0	0	0		22.4		11.2	396	53	14	10				16	5	6	3			0	0	8	70
22.5	98	26	1		3	3	1	2	66	64		0	0	0	0	14	15		0	0	0	0	0	0		22.5		11.25	371	40	9	12				22	4	6	1			0	0	10	66
22.6	105	25	1		2	1	1	3	59	66		0	0	0	0	15	13		0	0	0	0	0	0		22.6		11.3	383	27	17	10				15	2	6	0			0	1	5	48
22.7	91	36	2		1	4	0	5	66	63		0	0	0	0	21	16		0	0	0	0	0	0		22.7		11.35	373	39	12	11				12	3	11	1			0	2	5	62
22.8	83	22	2		3	6	1	2	54	55		0	0	0	0	10	6		0	0	0	0	1	0		22.8		11.4	378	36	8	20				19	3	5	2			0	1	10	77
22.9	91	33	2		3	1	0	4	63	54		0	0	0	0	19	12		0	0	0	0	0	0		22.9		11.45	378	32	14	16				13	2	9	1			0	1	6	51
23	86	31	2		3	4	2	2	51	52		0	0	0	0	18	16		0	0	0	0	1	1		23		11.5	370	36	8	13				19	5	5	2			0	2	11	69
23.1	94	29	0		3	1	0	1	61	59		0	0	0	0	22	18		0	0	0	0	0	0		23.1		11.55	352	34	16	12				21	6	7	2			0	0	17	61
23.2	79	37	1		0	1	1	4	51	48		0	0	0	0	19	18		0	0	0	0	0	1		23.2		11.6	392	34	7	9				20	11	5	1			0	0	15	74
23.3	100	25	3		3	3	1	3	68	74		0	0	0	0	18	10		0	0	0	0	1	1		23.3		11.65	391	41	7	6				14	6	6	1			0	0	9	64
23.4	84	29	0		3	1	1	3	54	56		0	0	0	0	18	13		0	0	0	0	0	0		23.4		11.7	340	34	17	7				18	1	3	1			0	0	11	72
23.5	83	19	1		0	3	0	2	58	61		0	0	0	0	13	9		0	0	0	0	1	0		23.5		11.75	357	35	10	9				13	5	4	0			0	0	12	75
23.6	93	33	1		2	2	0	4	57	61		0	0	0	0	19	14		0	0	0	0	0	0		23.6		11.8	344	41	11	7				19	7	4	2			0	2	6	73
23.7	86	26	4		3	4	0	1	63	56		0	0	0	0	21	13		0	0	0	0	0	2		23.7		11.85	353	37	10	13				16	5	7	0			0	1	8	64
23.8	82	18	2		1	2	0	1	57	50		0	0	0	0	14	11		0	0	0	0	1	1		23.8		11.9	336	38	7	7				19	8	9	2			0	0	10	79
23.9	89	30	0		2	3	0	3	61	52		0	0	0	0	20	16		0	0	0	0	0	0		23.9		11.95	363	28	10	9				12	6	4	0			0	1	6	82
24	63	24	2		2	4	0	3	34	39		0	0	0	0	15	13		0	0	0	0	1	0		24		12	331	26	11	7				13	7	2	3			0	1	9	68
24.1	67	24	3		3	2	2	2	40	41		0	0	0	0	20	10		0	0	0	0	0	0		24.1		12.05	330	35	9	9				21	5	7	1			0	2	10	72
24.2	63	24	2		1	2	1	3	41	36		0	0	0	0	12	12		0	0	0	0	1	0		24.2		12.1	308	29	12	7				15	3	6	0			0	2	8	77
24.3	68	18	0		1	3	0	0	43	45		0	0	0	0	10	5		0	0	0	0	0	0		24.3		12.15	340	40	14	10				11	3	10	0			0	1	14	89
24.4	69	30	0		2	0	0	3	42	46		0	0	0	0	20	14		0	0	0	0	0	0		24.4		12.2	320	37	15	3				13	4	4	1			0	0	11	81
24.5	82	21	2		1	4	0	2	53	46		0	0	0	0	8	7		0	0	0	0	0	0		24.5		12.25	343	25	9	13				9	2	4	1			0	1	19	84
24.6	61	20	2		2	2	0	2	42	38		0	0	0	0	10	11		0	0	0	0	1	0		24.6		12.3	297	30	5	5				10	4	3	1			0	1	9	77
24.7	59	19	2		3	2	0	1	36	38		0	0	0	0	14	10		0	0	0	0	0	0		24.7		12.35	326	26	11	7				15	1	3	0			0	1	10	88
24.8	61	21	3		0	2	0	2	41	35		0	0	0	0	9	7		0	0	0	0	2	1		24.8		12.4	348	41	15	8				16	4	4	3			0	2	9	82
24.9	75	22	1		0	0	2	3	46	47		0	0	0	0	14	10		0	0	0	0	0	0		24.9		12.45	282	31	15	12				17	6	3	3			0	1	12	85
25	55	21	2		1	2	0	1	40	37		0	0	0	0	15	9		0	0	0	0	2	0		25		12.5	289	33	4	13				21	7	6	0			0	0	9	99
25.1	63	24	3		4	3	0	1	47	41		0	0	0	0	10	7		0	0	0	0	0	0		25.1		12.55	298	29	10	3				18	1	3	3			0	2	11	91
25.2	63	18	1		1	3	0	1	41	37		0	0	0	0	12	11		0	0	0	0	1	0		25.2		12.6	288	30	10	3				16	1	2	0			0	5	3	76
25.3	60	18	6		0	1	0	3	39	32		0	0	0	0	11	6		0	0	0	0	2	4		25.3		12.65	324	34	8	5				11	3	5	2			0	0	13	89
25.4	58	11	1		0	3	0	1	38	37		0	0	0	0	8	6		0	0	0	0	1	0		25.4		12.7	295	23	7	13				17	3	2	1			0	0	10	84
25.5	57	22	4		0	1	1	2	37	37		0	0	0	0	13	12		0	0	0	0	3	2		25.5		12.75	312	24	7	10				15	0	2	1			0	2	11	116
25.6	61	19	0		1	2	0	1	41	43		0	0	0	0	13	14		0	0	0	0	0	0		25.6		12.8	329	32	10	8				14	3	1	2			0	2	19	96
25.7	53	18	4		1	1	0	1	35	31		0	0	0	0	11	7		0	0	0	0	1	0		25.7		12.85	310	30	8	9				18	5	6	1			0	0	8	89
25.8	59	8	1		0	1	0	0	37	36		0	0	0	0	5	4		0	0	0	0	0	0		25.8		12.9	278	31	6	7				12	4	7	0			0	0	7	102
25.9	52	12	2		0	0	0	1	38	35		0	0	0	0	6	5		0	0	0	0	0	1		25.9		12.95	339	28	12	7				20	9	2	1			0	1	8	80
26	56	11	1		0	2	0	0	38	28		0	0	0	0	9	7		0	0	0	0	1	1		26		13	288	26	8	10				14	1	2	2			0	3	12	97
26.1	38	14	2		0	0	0	1	31	20		0	0	0	0	9	8		0	1	0	0	1	1		26.1		13.05	299	29	9	6				11	4	2	0			0	1	8	88
26.2	59	16	3		0	1	0	1	37	34		0	0	0	0	11	8		0	0	0	0	0	0		26.2		13.1	291	29	6	7				25	3	3	2			0	0	5	75
26.3	46	11	5		0	1	0	1	37	29		0	0	0	0	8	4		0	0	0	0	3	1		26.3		13.15	295	31	9	4				18	0	5	1			0	0	7	86
26.4	49	15	2		0	1	0	2	29	26		0	0	0	0	12	9		0	0	0	0	1	0		26.4		13.2	286	19	10	8				8	7	4	0			0	2	17	102
26.5	54	11	6		0	2	0	0	40	38		0	0	0	0	8	6		0	0	0	0	1	1		26.5		13.25	285	26	11	4				17	1	2	3			0	0	14	95
26.6	45	18	5		0	1	0	0	33	28		0	0	0	0	15	10		0	0	0	0	3	2		26.6		13.3	287	30	6	6				20	3	9	0			0	1	7	90
26.7	46	10	1		0	0	0	0	34	24		0	0	0	0	5	7		0	0	0	0	1	1		26.7		13.35	261	17	10	7				19	2	5	0			0	1	13	99
26.8	52	13	3		0	0	0	0	35	25		0	0	0	0	6	3		0	0	0	0	1	1		26.8		13.4	309	18	12	8				11	2	4	3			0	1	11	100
26.9	46	16	5		0	0	1	2	30	26		0	0	0	0	11	7		0	0	0	0	3	1		26.9		13.45	268	30	7	6				22	9	4	0			0	1	11	97
27	54	16	2		0	2	0	2	35	34		0	0	0	0	8	5		0	0	0	0	1	1		27		13.5	283	30	5	4				9	3	1	1			0	2	19	107
27.1	55	16	2		0	2	0	0	36	25		0	0	0	0	10	7		0	0	0	0	1	0		27.1		13.55	285	19	8	3				11	6	3	1			0	2	11	97
27.2	46	16	3		0	0	0	1	32	24		0	0	0	0	9	5		0	0	0	0	1	0		27.2		13.6	279	21	7	1				22	4	1	2			0	2	3	98
27.3	45	14	3		0	1	0	0	30	25		0	0	0	0	8	7		0	0	0	0	0	0		27.3		13.65	289	29	8	5				14	0	0	1			0	2	15	117
27.4	61	13	2		0	0	0	1	42	32		0	0	0	0	8	3		0	0	0	0	1	1		27.4		13.7	289	22	8	9				12	2	6	0			0	1	13	116
27.5	50	13	2		0	2	0	0	31	25		0	0	0	0	5	5		0	0	0	0	2	1		27.5		13.75	260	20	5	2				8	6	6	1			0	1	9	107
27.6	34	11	0		0	0	0	1	24	21		0	0	0	0	6	2		0	0	0	0	0	0		27.6		13.8	244	31	12	6				12	3	3	0			0	4	12	126
27.7	47	10	5		0	1	0	0	37	27		0	0	0	0	6	4		0	0	0	0	0	0		27.7		13.85	236	21	12	8				13	7	4	1			0	2	10	129
27.8	42	14	5		0	0	0	0	28	23		0	0	0	0	10	7		0	0	0	0	4	2		27.8		13.9	273	24	5	9				11	5	0	0			0	4	12	124
27.9	52	15	5		0	0	0	2	36	31		0	0	0	0	5	3		0	1	0	0	2	1		27.9		13.95	258	21	7	7				13	5	4	0			0	1	12	91
28	40	22	4		0	2	0	0	26	13		0	0	0	0	8	8		0	0	0	0	1	0		28		14	267	19	2	4				15	5	3	0			0	0	11	108
28.1	37	12	5		0	0	0	0	17	15		0	0	0	0	8	4		0	0	0	0	3	3		28.1		14.05	240	30	6	7				14	4	5	0			0	0	14	106
28.2	45	11	1		0	0	0	0	35	26		0	0	0	0	10	7		0	0	0	0	1	1		28.2		14.1	251	23	4	10				14	3	4	1			0	2	16	115
28.3	38	16	2		0	0	0	0	23	14		0	0	0	0	10	6		0	0	0	0	0	0		28.3		14.15	274	16	7	5				15	3	4	1			0	2	8	127
28.4	51	14	3		0	0	0	0	27	17		0	0	0	0	9	5		0	0	0	0	1	0		28.4		14.2	238	23	7	2				16	4	2	0			0	2	17	94
28.5	45	9	3		0	0	0	0	30	22		0	0	0	0	6	2		0	1	0	0	2	1		28.5		14.25	239	26	12	10				11	3	2	0			0	3	7	107
28.6	43	17	4		0	0	0	0	27	18		0	0	0	0	9	6		0	0	0	0	2	2		28.6		14.3	272	18	7	5				11	5	6	0			0	0	6	135
28.7	25	20	2		0	0	0	0	13	10		0	0	0	0	15	10		0	0	0	0	1	0		28.7		14.35	235	33	9	8				21	8	1	0			0	1	4	134
28.8	38	23	4		0	0	0	1	22	22		0	0	0	0	12	10		0	0	0	0	2	1		28.8		14.4	250	35	8	4				12	7	5	0			0	1	17	109
28.9	43	19	1		0	1	0	0	25	20		0	0	0	0	6	5		0	0	0	0	1	1		28.9		14.45	243	17	11	7				6	7	5	0			0	1	16	108
29	48	10	3		0	0	1	0	32	20		0	0	0	0	7	3		0	0	0	0	1	0		29		14.5	237	21	9	2				15	5	3	0			0	2	12	103
29.1	42	19	9		0	0	0	1	24	15		0	0	0	0	9	3		0	0	0	0	5	3		29.1		14.55	251	21	12	7				13	8	2	0			0	1	17	105
29.2	33	10	7		1	1	0	0	19	13		0	0	0	0	7	5		0	0	0	0	4	1		29.2		14.6	247	20	11	2				12	8	3	0			0	1	16	105
29.3	36	20	3		0	0	0	0	22	13		0	0	0	0	12	9		0	0	0	0	1	0		29.3		14.65	256	23	13	2				11	3	2	0			0	2	12	117
29.4	35	13	5		0	0	0	0	18	19		0	0	0	0	5	2		0	0	0	0	1	0		29.4		14.7	238	24	13	3				20	3	5	0			0	1	17	110
29.5	42	21	5		0	0	0	0	27	18		0	0	0	0	14	7		0	0	0	0	2	0		29.5		14.75	253	31	10	4				16	10	1	0			0	1	11	122
29.6	39	15	4		0	0	0	0	24	14		0	0	0	0	8	6		0	0	0	0	3	2		29.6		14.8	217	24	12	2				9	7	4	0			0	1	15	110
29.7	36	12	8		0	0	0	0	24	20		0	0	0	0	7	4		0	0	0	0	3	2		29.7		14.85	210	26	6	6				7	6	0	0			0	1	15	122
29.8	41	14	7		0	0	0	0	26	21		0	0	0	0	11	6		0	0	0	0	5	3		29.8		14.9	237	19	8	5				12	7	0	0			0	0	15	122
29.9	41	12	10		0	0	0	0	23	19		0	0	0	0	8	7		0	1	0	0	4	3		29.9		14.95	213	17	12	4				11	6	2	0			0	0	12	117
30	28	14	8		0	0	1	0	17	13		0	0	0	0	5	3		0	0	0	0	5	4		30		15	202	15	10	2				12	7	1	0			0	1	10	124
30.1	31	11	5		0	0	0	0	23	16		0	0	0	0	6	5		0	0	0	0	1	1		30.1		15.05	211	20	6	4				12	5	1	0			0	3	15	138
30.2	31	11	8		0	0	0	0	10	6		0	0	0	0	4	1		0	0	0	0	5	2		30.2		15.1	202	24	13	6				9	6	4	0			0	1	11	122
30.3	36	14	3		0	0	0	0	21	17		0	0	0	0	6	3		0	0	0	0	1	1		30.3		15.15	234	19	7	8				11	6	1	0			0	3	9	113
30.4	36	20	2		0	0	0	0	24	12		0	0	0	0	7	3		0	0	0	0	0	0		30.4		15.2	222	21	8	1				13	7	1	0			0	1	17	121
30.5	25	19	8		0	0	0	0	12	8		0	0	0	0	7	6		0	0	0	0	4	4		30.5		15.25	195	26	13	6				12	5	0	0			0	3	14	111
30.6	35	10	3		0	0	0	0	21	13		0	0	0	0	3	1		0	0	0	0	3	3		30.6		15.3	224	18	11	2				13	11	3	0			0	3	18	121
30.7	47	16	5		0	0	0	0	23	19		0	0	0	0	3	2		0	1	0	0	2	2		30.7		15.35	180	17	10	2				17	13	1	0			0	2	19	118
30.8	24	16	5		0	0	0	0	15	11		0	0	0	0	10	4		0	0	0	0	3	2		30.8		15.4	217	20	5	3				13	8	1	0			0	0	19	128
30.9	26	10	6		0	0	0	0	18	12		0	0	0	0	3	3		0	0	0	0	2	2		30.9		15.45	219	21	6	3				8	8	2	0			0	3	12	135
31	32	6	1		0	0	0	0	22	12		0	0	0	0	4	2		0	0	0	0	0	0		31		15.5	224	13	12	7				14	4	0	0			0	3	16	125
31.1	22	17	11		0	0	0	0	13	6		0	0	0	0	7	2		0	0	0	0	3	4		31.1		15.55	209	19	10	5				10	9	0	0			0	2	20	152
31.2	30	15	1		0	0	0	0	14	12		0	0	0	0	9	3		0	0	0	0	1	1		31.2		15.6	197	24	10	8				13	8	3	0			0	0	18	117
31.3	25	7	5		0	0	0	0	16	12		0	0	0	0	1	1		0	0	0	0	3	2		31.3		15.65	183	17	10	3				13	7	0	0			0	0	17	144
31.4	24	7	6		0	0	0	0	14	10		0	0	0	0	3	2		0	0	0	0	3	2		31.4		15.7	182	14	8	3				10	10	2	0			0	1	15	133
31.5	23	10	7		0	0	0	0	11	8		0	0	0	0	3	3		0	0	0	0	4	2		31.5		15.75	216	23	5	2				14	8	2	0			0	1	16	124
31.6	29	26	4		0	0	0	0	15	10		0	0	0	0	16	10		0	0	0	0	2	2		31.6		15.8	189	16	11	4				12	11	0	0			0	0	14	151
31.7	23	9	7		0	0	0	0	10	7		0	0	0	0	1	2		0	1	0	0	5	3		31.7		15.85	200	23	7	4				8	10	1	0			0	2	16	127
31.8	25	12	10		0	0	0	0	11	8		0	0	0	0	5	3		0	0	0	0	6	5		31.8		15.9	187	23	7	3				13	7	1	0			0	1	22	132
31.9	36	14	8		0	0	0	0	19	17		0	0	0	0	8	3		0	0	0	0	5	3		31.9		15.95	176	24	9	2				8	27	1	0			0	2	13	138
32	27	15	9		0	0	0	0	15	9		0	0	0	0	8	5		0	0	0	0	4	3		32		16	205	21	13	2				6	11	2	0			0	2	16	125
32.1	17	9	8		0	0	0	0	8	4		0	0	0	0	7	5		0	0	0	0	4	2		32.1		16.05	178	20	10	0				11	20	0	0			0	1	18	118
32.2	29	8	8		0	0	0	0	11	8		0	0	0	0	4	4		0	0	0	0	7	6		32.2		16.1	177	14	6	6				10	12	0	0			0	2	18	150
32.3	29	5	8		0	0	0	0	18	12		0	0	0	0	2	1		0	0	0	0	5	3		32.3		16.15	214	10	11	4				12	10	1	0			0	0	17	133
32.4	25	12	5		0	0	0	0	18	13		0	0	0	0	6	4		0	0	0	0	4	2		32.4		16.2	162	13	6	5				12	19	0	0			0	1	18	148
32.5	20	7	9		0	0	0	0	13	10		0	0	0	0	2	0		0	0	0	0	7	3		32.5		16.25	216	15	10	7				14	8	0	0			0	1	16	131
32.6	20	5	7		0	0	0	0	8	6		0	0	0	0	1	0		0	0	0	0	5	2		32.6		16.3	181	19	8	1				17	14	2	0			0	3	11	140
32.7	26	9	4		0	0	0	0	15	11		0	0	0	0	6	3		0	0	0	0	2	2		32.7		16.35	180	14	7	3				18	7	0	0			0	2	21	157
32.8	25	6	9		0	0	0	0	18	10		0	0	0	0	2	2		0	0	0	0	8	4		32.8		16.4	172	20	9	4				12	9	1	0			0	0	16	144
32.9	13	5	14		0	0	0	0	7	4		0	0	0	0	4	1		0	2	0	0	8	5		32.9		16.45	150	22	5	6				12	7	0	0			0	1	21	137
33	23	7	11		0	0	0	0	14	10		0	0	0	0	4	4		0	0	0	0	8	8		33		16.5	189	25	9	3				6	7	2	0			0	2	21	145
33.1	28	7	11		0	0	0	0	20	12		0	0	0	0	2	2		0	1	0	1	8	4		33.1		16.55	197	17	10	5				13	11	1	0			0	0	19	132
33.2	17	4	10		0	0	0	0	11	10		0	0	0	0	2	1		0	0	0	0	9	5		33.2		16.6	171	23	9	4				13	10	2	0			0	6	17	149
33.3	15	3	5		0	0	0	0	7	4		0	0	0	0	1	2		0	0	0	0	3	2		33.3		16.65	171	15	10	1				9	11	1	0			0	1	18	132
33.4	13	5	6		0	0	0	0	10	8		0	0	0	0	3	3		0	0	0	0	5	3		33.4		16.7	149	13	4	1				12	4	1	0			0	6	22	153
33.5	15	4	12		0	0	0	0	6	4		0	0	0	0	3	1		0	0	0	0	7	6		33.5		16.75	189	12	5	2				12	4	2	0			0	1	23	148
33.6	17	8	12		0	0	0	0	14	10		0	0	0	0	6	5		0	0	0	0	6	5		33.6		16.8	171	20	3	1				12	5	0	0			0	4	18	128
33.7	14	4	12		0	0	0	0	8	4		0	0	0	0	3	1		0	0	0	0	8	4		33.7		16.85	160	17	6	3				12	7	0	0			0	1	26	145
33.8	23	8	5		0	0	0	0	9	7		0	0	0	0	5	5		0	0	0	0	4	3		33.8		16.9	155	13	9	5				9	4	1	0			0	2	14	132
33.9	13	5	13		0	0	0	0	6	4		0	0	0	0	3	3		0	0	0	0	10	8		33.9		16.95	154	18	8	2				10	5	0	0			0	2	15	124
34	19	2	5		0	0	0	0	12	6		0	0	0	0	1	1		0	0	0	0	3	2		34		17	169	10	6	3				14	6	0	0			0	1	18	149
34.1	11	4	4		0	0	0	0	6	4		0	0	0	0	2	1		0	0	0	0	4	2		34.1		17.05	180	16	5	4				16	9	1	0			0	2	17	163
34.2	18	4	11		0	0	0	0	8	7		0	0	0	0	3	2		0	0	0	0	7	3		34.2		17.1	148	21	11	2				10	6	2	0			0	1	18	130
34.3	15	9	4		0	0	0	0	7	5		0	0	0	0	6	4		0	0	0	0	2	2		34.3		17.15	169	17	8	2				4	8	1	0			0	3	23	117
34.4	15	13	8		0	0	0	0	10	8		0	0	0	0	4	2		2	0	0	0	6	5		34.4		17.2	145	13	6	6				14	3	0	0			0	3	23	154
34.5	18	4	7		0	0	0	0	9	6		0	0	0	0	0	0		1	0	0	0	5	3		34.5		17.25	171	19	4	2				4	3	1	0			0	0	22	123
34.6	16	6	8		0	0	0	0	9	5		0	0	0	0	3	3		0	0	0	0	4	4		34.6		17.3	149	18	6	1				11	3	2	0			0	6	19	132
34.7	13	8	4		0	0	0	0	7	3		0	0	0	0	3	2		0	0	0	0	2	1		34.7		17.35	147	13	7	1				13	7	1	0			0	2	23	140
34.8	9	9	9		0	0	0	0	3	3		0	0	0	0	5	3		0	0	0	0	7	6		34.8		17.4	141	23	7	3				15	9	0	0			0	2	16	133
34.9	13	10	8		0	0	0	0	5	6		0	0	0	0	3	4		0	1	0	0	5	5		34.9		17.45	138	13	2	4				13	4	0	0			0	4	24	132
35	15	7	13		0	0	0	0	10	8		0	0	0	0	4	5		0	0	1	1	10	4		35		17.5	152	16	4	4				15	1	0	0			0	2	18	148
35.1	13	6	15		0	0	0	0	7	5		0	0	0	0	1	3		1	0	0	0	10	7		35.1		17.55	149	21	6	1				11	5	0	0			0	4	19	151
35.2	16	5	9		0	0	0	0	7	8		0	0	0	0	3	2		0	0	0	0	7	8		35.2		17.6	147	14	3	3				13	7	0	0			0	5	34	147
35.3	13	4	4		0	0	0	0	7	6		0	0	0	0	1	0		0	1	0	1	3	2		35.3		17.65	141	13	6	4				8	5	1	1			0	7	23	150
35.4	7	5	12		0	0	0	0	3	2		0	0	0	0	3	1		1	0	0	0	7	4		35.4		17.7	147	13	12	2				12	9	1	0			0	1	24	127
35.5	19	2	15		0	0	0	0	6	1		0	0	0	0	1	1		0	0	0	0	8	9		35.5		17.75	143	8	5	1				8	4	1	0			0	1	21	135
35.6	15	8	10		0	0	0	0	7	5		0	0	0	0	2	3		1	1	0	0	4	3		35.6		17.8	149	13	6	3				11	6	1	0			0	2	21	140
35.7	19	8	8		0	0	0	0	10	7		0	0	0	0	5	5		0	0	0	0	4	3		35.7		17.85	135	15	7	2				11	2	1	0			0	2	24	145
35.8	16	2	8		0	0	0	0	4	3		0	0	0	0	0	0		0	2	0	2	8	4		35.8		17.9	127	12	5	6				10	9	3	0			0	3	28	139
35.9	13	3	12		0	0	0	0	8	5		0	0	0	0	2	0		1	0	1	0	9	7		35.9		17.95	147	15	6	2				7	5	3	0			0	5	21	138
36	17	3	5		0	0	0	0	7	5		0	0	0	0	2	1		1	0	0	0	1	1		36		18	163	17	6	1				5	1	4	0			0	1	16	135
36.1	13	3	7		0	0	0	0	9	7		0	0	0	0	1	2		0	0	0	0	4	2		36.1		18.05	137	11	10	2				11	2	1	0			0	2	28	136
36.2	16	7	12		0	0	0	0	8	6		0	0	0	0	4	2		0	0	2	1	10	8		36.2		18.1	139	25	10	2				11	2	0	0			0	0	27	147
36.3	13	10	10		0	0	0	0	8	4		0	0	0	0	3	7		3	0	0	0	7	6		36.3		18.15	158	11	3	3				11	3	0	1			0	1	19	156
36.4	18	2	21		0	0	0	0	12	7		0	0	0	0	0	0		0	0	0	0	16	8		36.4		18.2	126	10	8	1				15	3	0	0			0	1	26	157
36.5	8	7	18		0	0	0	0	2	2		0	0	0	0	5	4		1	0	0	0	13	12		36.5		18.25	140	8	13	4				11	5	1	0			0	2	38	140
36.6	16	0	12		0	0	0	0	10	5		0	0	0	0	0	0		0	0	0	0	7	7		36.6		18.3	139	13	8	3				8	4	1	0			0	6	24	164
36.7	15	8	16		0	0	0	0	8	4		0	0	0	0	3	1		1	0	0	0	11	8		36.7		18.35	121	14	7	2				10	1	0	0			0	1	22	133
36.8	12	1	9		0	0	0	0	3	1		0	0	0	0	1	0		0	0	0	0	6	3		36.8		18.4	167	17	7	1				8	4	1	0			0	0	34	168
36.9	11	4	8		0	0	0	0	3	4		0	0	0	0	2	1		0	0	1	1	6	6		36.9		18.45	114	15	5	1				11	4	0	0			0	3	38	151
37	11	10	13		0	0	0	0	6	4		0	0	0	0	3	5		1	1	1	0	12	4		37		18.5	130	21	8	3				11	3	1	0			0	2	30	156
37.1	15	4	12		0	0	0	0	10	6		0	0	0	0	1	1		0	0	1	0	8	8		37.1		18.55	124	18	11	1				8	5	1	0			0	3	27	168
37.2	13	9	10		0	0	0	0	4	6		0	0	0	0	7	4		3	0	0	0	7	4		37.2		18.6	134	9	11	2				12	4	1	0			0	1	29	160
37.3	19	1	16		0	0	0	0	10	7		0	0	0	0	1	0		1	0	0	0	8	9		37.3		18.65	139	11	9	0				17	7	0	0			0	1	24	130
37.4	18	7	14		0	0	0	0	8	4		0	0	0	0	5	2		1	1	1	1	10	7		37.4		18.7	119	8	14	2				1	6	0	0			0	2	23	151
37.5	11	6	21		0	0	0	0	3	2		0	0	0	0	3	2		2	0	0	0	13	11		37.5		18.75	132	14	11	0				12	7	3	0			0	4	36	169
37.6	9	8	14		0	0	0	0	6	5		0	0	0	0	4	1		0	1	1	0	9	9		37.6		18.8	118	11	10	0				8	12	0	0			0	2	25	150
37.7	19	7	10		0	0	0	0	10	7		0	0	0	0	4	2		0	0	0	0	7	6		37.7		18.85	138	7	6	2				9	5	5	0			0	1	17	134
37.8	18	7	18		0	0	0	0	8	4		0	0	0	0	4	2		0	1	0	0	14	9		37.8		18.9	113	18	7	1				8	11	0	0			0	0	28	139
37.9	8	5	12		0	0	0	0	4	2		0	0	0	0	4	1		3	1	0	0	10	9		37.9		18.95	111	8	11	5				15	9	0	0			0	6	24	156
38	13	7	7		0	0	0	0	8	2		0	0	0	0	2	1		0	0	0	0	5	3		38		19	117	13	10	1				7	6	0	0			0	1	32	130
38.1	12	3	15		0	0	0	0	7	5		0	0	0	0	2	2		1	0	0	1	10	6		38.1		19.05	113	9	10	3				14	6	0	0			0	4	32	159
38.2	7	12	16		0	0	0	0	4	2		0	0	0	0	8	5		1	1	0	0	13	12		38.2		19.1	121	9	8	1				6	7	0	0			0	0	30	159
38.3	14	9	20		0	0	0	0	8	7		0	0	0	0	5	4		1	1	1	1	16	16		38.3		19.15	109	15	11	2				5	5	2	0			0	1	35	140
38.4	11	9	12		0	0	0	0	6	3		0	0	0	0	5	4		1	0	1	1	5	6		38.4		19.2	118	7	9	0				12	10	2	0			0	1	20	148
38.5	8	10	8		0	0	0	0	4	2		0	0	0	0	8	6		2	1	0	0	5	3		38.5		19.25	105	12	5	3				8	2	1	0			0	2	28	163
38.6	14	9	15		0	0	0	0	7	3		0	0	0	0	7	3		0	1	0	0	8	10		38.6		19.3	118	10	8	1				9	10	1	0			0	2	36	140
38.7	11	5	13		0	0	0	0	6	5		0	0	0	0	4	4		2	2	0	0	11	8		38.7		19.35	115	10	8	2				15	10	1	0			0	5	23	158
38.8	12	16	5		0	0	0	0	6	3		0	0	0	0	14	12		0	0	1	0	5	1		38.8		19.4	122	10	9	2				11	5	0	0			0	1	24	162
38.9	12	8	21		0	0	0	0	7	3		0	0	0	0	8	7		1	2	1	1	16	12		38.9		19.45	93	10	6	5				4	3	1	0			0	4	31	135
39	15	10	15		0	0	0	0	11	6		0	0	0	0	6	5		2	0	0	0	11	11		39		19.5	107	8	6	3				6	5	2	0			0	1	31	151
39.1	9	10	14		0	0	0	0	3	1		0	0	0	0	9	7		1	1	0	0	11	9		39.1		19.55	115	11	4	1				7	10	0	0			0	3	43	144
39.2	16	8	17		0	0	0	0	7	1		0	0	0	0	7	6		1	1	0	0	12	10		39.2		19.6	105	14	5	1				13	7	3	0			0	1	26	145
39.3	8	8	18		0	0	0	0	3	3		0	0	0	0	6	6		1	2	0	1	17	13		39.3		19.65	105	10	11	2				6	9	1	0			0	2	34	165
39.4	9	11	19		0	0	0	0	5	0		0	0	0	0	7	7		1	0	0	0	14	14		39.4		19.7	119	9	10	3				10	7	1	0			0	4	25	158
39.5	10	18	7		0	0	0	0	7	3		0	0	0	0	11	11		1	0	1	0	2	4		39.5		19.75	101	7	9	3				9	3	2	0			0	3	22	151
39.6	13	15	23		0	0	0	0	7	5		0	0	0	0	14	12		3	1	0	0	14	15		39.6		19.8	102	13	13	0				8	7	1	0			0	1	35	151
39.7	7	10	13		0	0	0	0	4	1		0	0	0	0	8	5		0	0	0	0	12	5		39.7		19.85	89	12	6	3				7	7	4	0			0	6	35	158
39.8	16	11	16		0	0	0	0	9	2		0	0	0	0	8	8		0	1	1	1	11	12		39.8		19.9	115	10	9	1				3	2	2	0			0	3	45	145
39.9	11	12	13		0	0	0	0	3	1		0	0	0	0	7	9		1	0	1	0	6	9		39.9		19.95	88	13	4	1				7	7	1	0			0	2	35	167
40	9	15	19		0	0	0	0	4	3		0	0	0	0	12	6		3	3	1	3	16	11		40		20	105	12	8	2				9	6	1	0			0	6	46	156
40.1	4	10	17		0	0	0	0	1	0		0	0	0	0	10	8		0	0	0	0	12	10		40.1		20.05	95	11	5	0				11	2	0	0			0	3	24	159
40.2	8	18	22		0	0	0	0	1	3		0	0	0	0	13	11		1	1	1	1	12	14		40.2		20.1	97	14	5	4				5	5	0	0			0	3	21	151
40.3	9	29	12		0	0	0	0	6	5		0	0	0	0	19	12		3	2	1	0	7	10		40.3		20.15	122	9	5	0				8	8	0	0			0	4	33	161
40.4	17	31	18		0	0	0	0	14	10		0	0	0	0	23	25		0	1	0	0	13	14		40.4		20.2	94	8	9	2				9	3	1	0			0	3	36	155
40.5	8	16	9		0	0	0	0	4	5		0	0	0	0	14	10		1	0	0	0	6	6		40.5		20.25	106	2	9	6				13	8	1	0			0	3	54	142
40.6	14	26	11		0	0	0	0	9	5		0	0	0	0	19	10		0	1	0	0	8	7		40.6		20.3	92	13	10	1				7	12	1	0			0	3	36	162
40.7	13	15	26		0	0	0	0	10	6		0	0	0	0	10	4		2	1	1	0	13	11		40.7		20.35	114	15	10	1				9	3	1	0			0	2	30	170
40.8	15	17	18		0	0	0	0	10	9		0	0	0	0	13	8		2	1	1	0	13	10		40.8		20.4	95	8	10	0				8	8	0	0			0	4	26	155
40.9	16	10	25		0	0	0	0	11	5		0	0	0	0	8	7		3	3	1	0	21	16		40.9		20.45	98	14	8	1				6	8	2	0			0	4	38	141
41	17	14	17		0	0	0	0	7	4		0	0	0	0	11	6		5	1	1	0	10	10		41		20.5	101	9	6	1				5	6	0	0			0	3	35	144
41.1	14	15	21		0	0	0	0	12	8		0	0	0	0	14	8		3	0	0	0	15	13		41.1		20.55	90	14	8	1				11	4	2	0			0	2	35	176
41.2	19	16	21		0	0	0	0	16	13		0	0	0	0	10	10		1	2	0	1	16	15		41.2		20.6	75	6	3	3				7	2	1	0			0	2	39	175
41.3	12	8	22		0	0	0	0	9	7		0	0	0	0	7	4		1	2	0	1	15	14		41.3		20.65	79	11	7	4				8	2	0	0			0	2	46	147
41.4	14	9	17		0	0	0	0	7	9		0	0	0	0	6	5		3	1	0	1	12	13		41.4		20.7	78	7	4	1				10	12	0	0			0	2	33	167
41.5	12	7	18		0	0	0	0	8	3		0	0	0	0	6	5		1	1	1	0	13	12		41.5		20.75	96	7	2	2				9	7	1	0			0	6	40	156
41.6	16	9	17		0	0	0	0	13	7		0	0	0	0	4	4		2	1	0	1	12	9		41.6		20.8	85	10	6	1				9	5	1	0			0	4	35	150
41.7	10	13	17		0	0	0	0	8	6		0	0	0	0	11	7		2	0	1	1	11	11		41.7		20.85	86	7	2	1				7	3	0	0			0	2	48	169
41.8	17	12	22		0	0	0	0	14	8		0	0	0		7	4		1	2	1	1	9	11		41.8		20.9	80	8	7	0				9	5	0	0			0	1	39	158
41.9	15	4	26		0	0	0	0	9	6		0	0	0		4	4		2	2	1	2	19	16		41.9		20.95	80	15	2	3				9	2	0	0			0	4	39	155
42	9	8	29		0	0	0	0	6	3		0	0	0		7	3		1	2	1	0	15	22		42		21	97	4	5	0				8	4	1	0			0	1	49	158
42.1	12	13	25		0	0	0	0	6	5		0	0	0		10	5		3	1	0	0	16	22		42.1		21.05	81	9	8	2				6	7	1	0			0	1	30	143
42.2	15	4	22		0	0	0	0	11	9		0	0	0		4	4		4	2	1	2	16	17		42.2		21.1	92	11	6	2				12	4	0	0			0	5	41	183
42.3	17	8	25		0	0	0	0	13	8		0	0	0		4	2		1	1	0	1	14	16		42.3		21.15	94	12	5	1				9	7	2	0			0	3	40	161
42.4	14	10	23		0	0	0	0	10	7		0	0	0		6	2		3	0	2	2	15	15		42.4		21.2	80	4	3	0				10	4	0	0			0	2	52	165
42.5	9	12	23		0	0	0	0	5	3		0	0	0		8	5		7	3	0	1	18	11		42.5		21.25	77	5	3	0				9	0	0	0			0	7	41	159
42.6	13	8	20		0	0	0	0	8	9		0	0	0		7	1		1	1	0	0	12	13		42.6		21.3	77	5	6	0				8	6	0	0			0	6	45	166
42.7	10	10	34		0	0	0	0	8	7		0	0	0		9	8		0	0	1	0	26	23		42.7		21.35	69	5	4	0				10	7	2	0			0	5	32	150
42.8	17	6	20		0	0	0	0	10	5		0	0	0		4	1		8	2	1	1	13	15		42.8		21.4	81	14	6	2				4	6	2	0			0	2	43	162
42.9	15	2	26		0	0	0	0	14	11		0	0	0		2	1		2	1	1	3	14	19		42.9		21.45	83	9	5	2				8	4	0	0			0	5	41	141
43	11	5	27		0	0	0	0	8	6		0	0	0		4	2		4	0	2	2	17	18		43		21.5	83	8	2	2				10	4	0	0			0	3	47	150
43.1	12	7	26		0	0	0	0	11	6		0	0	0		4	1		4	2	1	1	17	19		43.1		21.55	65	14	5	0				6	2	0	0			0	5	40	137
43.2	15	6	19		0	0	0	0	8	9		0	0	0		5	4		5	1	1	1	14	14		43.2		21.6	93	8	5	1				6	2	0	0			0	4	46	156
43.3	10	4	31		0	0	0	0	7	9		0	0	0		3	2		5	2	1	1	23	22		43.3		21.65	75	7	5	3				6	4	0	0			0	3	59	173
43.4	11	7	25		0	0	0	0	6	6		0	0	0		4	3		4	1	2	1	15	18		43.4		21.7	87	3	2	0				9	3	0	0			0	4	45	134
43.5	13	8	32		0	0	0	0	8	5		0	0	0		8	6		6	2	2	2	24	21		43.5		21.75	84	9	4	0				2	4	1	0			0	2	46	153
43.6	14	9	29		0	0	0	0	7	5		0	0	0		7	6		5	1	3	0	16	20		43.6		21.8	76	5	7	2				6	6	0	0			0	2	53	163
43.7	13	12	30		0	0	0	0	8	7		0	0	0		10	6		1	3	1	0	21	16		43.7		21.85	76	6	5	1				7	0	2	0			0	3	33	169
43.8	9	16	33		0	0	0	0	4	4		0	0	0		13	9		3	4	2	2	22	23		43.8		21.9	88	5	3	0				9	4	0	0			0	3	43	154
43.9	4	18	30		0	0	0	0	4	2		0	0	0		15	13		3	3	2	0	18	19		43.9		21.95	75	4	3	6				10	5	0	0			0	1	55	150
44	14	10	32		0	0	0	0	6	5		0	0	0		9	7		4	1	1	1	23	21		44		22	68	6	5	1				7	3	1	0			0	3	44	146
44.1	9	12	19		0	0	0	0	3	3		0	0	0		8	8		2	1	1	0	10	14		44.1		22.05	71	5	6	1				8	6	0	0			0	6	48	150
44.2	9	13	28		0	0	0	0	5	3		0	0	0		6	9		3	3	2	2	18	20		44.2		22.1	63	8	3	0				9	2	3	0			0	6	51	153
44.3	16	9	28		0	0	0	0	12	7		0	0	0		7	5		5	3	1	1	16	19		44.3		22.15	88	4	5	0				4	1	1	0			0	7	38	159
44.4	10	15	39		0	0	0	0	6	3		0	0	0		8	8		5	7	2	4	28	26		44.4		22.2	67	8	10	2				4	5	1	0			0	2	51	147
44.5	7	8	27		0	0	0	0	5	2		0	0	0		7	7		8	4	3	1	20	21		44.5		22.25	75	2	6	3				4	0	0	0			0	1	56	167
44.6	10	11	37		0	0	0	0	7	3		0	0	0		6	8		2	0	6	2	23	28		44.6		22.3	74	5	5	0				6	5	2	0			0	4	66	138
44.7	7	14	33		0	0	0	0	4	4		0	0	0		10	8		12	1	1	2	23	23		44.7		22.35	107	8	0	3				4	3	1	0			0	8	42	161
44.8	8	13	27		0	0	0	0	5	5		0	0	0		8	8		8	0	2	2	17	14		44.8		22.4	80	9	2	4				11	6	0	0			0	1	44	181
44.9	6	9	40		0	0	0	0	4	3		0	0	0		7	5		3	3	5	3	27	27		44.9		22.45	66	7	2	3				2	2	0	0			0	3	45	182
45	10	9	49		0	0	0	0	9	9		0	0	0		6	7		5	1	5	0	29	28		45		22.5	72	9	1	0				9	5	2	0			0	1	49	152
45.1	14	12	29		0	0	0	0	11	7		0	0	0		8	10		5	2	2	1	20	22		45.1		22.55	75	7	5	2				10	2	1	0			0	4	46	152
45.2	9	5	35		0	0	0	0	7	5		0	0	0		4	4		4	4	0	3	32	25		45.2		22.6	68	3	11	1				8	3	0	0			0	6	53	155
45.3	9	11	45		0	0	0	0	9	5		0	0	0		9	8		6	3	3	3	26	30		45.3		22.65	64	7	5	1				6	3	0	0			0	2	57	152
45.4	10	12	29		0	0	0	0	8	9		0	0	0		9	9		3	4	1	3	21	19		45.4		22.7	66	5	5	0				5	4	1	0			0	2	66	162
45.5	13	14	38		0	0	0	0	9	9		0	0	0		10	8		4	3	6	4	28	25		45.5		22.75	71	7	2	2				6	5	1	0			0	3	51	160
45.6	11	11	36		0	0	0	0	9	7		0	0	0		6	10		8	1	1	3	24	30		45.6		22.8	66	4	7	0				6	5	1	0			0	1	55	146
45.7	16	12	46		0	0	0	0	11	13		0	0	0		9	11		9	4	5	6	31	32		45.7		22.85	80	4	4	0				9	6	0	0			0	3	48	154
45.8	15	6	45		0	0	0	0	12	11		0	0	0		6	6		6	3	1	3	36	34		45.8		22.9	66	4	7	1				4	3	1	0			0	2	62	155
45.9	10	12	44		0	0	0	0	5	4		0	0	0		12	9		6	3	8	3	26	39		45.9		22.95	47	8	3	1				8	1	0	0			0	5	49	157
46	11	11	54		0	0	0	0	9	7		0	0	0		10	9		9	4	8	7	36	42		46		23	66	6	3	1				7	3	0	0			0	4	46	145
46.1	13	8	45		0	0	0	0	7	8		0	0	0		6	7		13	3	3	4	34	30		46.1		23.05	70	12	4	1				3	4	1	0			0	1	49	159
46.2	20	5	55		0	0	0	0	12	12		0	0	0		4	4		5	5	3	3	39	44		46.2		23.1	76	2	6	1				8	3	2	0			0	2	60	150
46.3	18	11	33		0	0	0	0	10	9		0	0	0		9	9		12	2	3	3	20	27		46.3		23.15	76	5	5	0				8	1	0	0			0	1	49	169
46.4	14	8	49		0	0	0	0	10	8		0	0	0		5	4		7	2	5	6	41	35		46.4		23.2	55	6	5	1				1	3	0	0			0	2	59	157
46.5	15	7	36		0	0	0	0	11	15		0	0	0		6	2		10	1	2	2	20	27		46.5		23.25	57	4	1	3				2	1	0	0			0	6	38	156
46.6	14	9	40		0	0	0	0	8	8		0	0	0		6	5		6	0	6	2	24	26		46.6		23.3	58	8	3	2				9	5	2	0			0	0	44	154
46.7	16	11	49		0	0	0	0	11	12		0	0	0		8	8		11	1	3	2	36	39		46.7		23.35	68	8	4	0				3	4	0	0			0	1	50	165
46.8	16	7	54		0	0	0	0	10	10		0	0	0		4	3		7	2	5	5	36	43		46.8		23.4	49	5	3	0				9	1	1	0			0	4	42	131
46.9	16	4	44		0	0	0	0	10	10		0	0	0		3	2		14	3	3	2	25	34		46.9		23.45	44	8	5	0				7	5	0	0			0	5	53	134
47	9	6	52		0	0	0	0	8	8		0	0	0		4	3		4	6	5	5	41	40		47		23.5	70	5	4	0				12	4	0	0			0	2	62	164
47.1	14	8	38		0	0	0	0	9	8		0	0	0		6	4		12	4	1	4	22	28		47.1		23.55	51	4	1	0				3	5	1	0			0	3	45	145
47.2	12	4	46		0	0	0	0	10	8		0	0	0		4	4		7	2	3	2	33	39		47.2		23.6	83	4	3	0				10	0	2	0			0	2	58	160
47.3	8	10	58		0	0	0	0	6	2		0	0	0		10	3		11	3	3	2	37	44		47.3		23.65	52	7	3	0				4	5	0	0			0	2	51	150
47.4	10	7	51		0	0	0	0	8	5		0	0	0		7	2		12	3	2	2	33	38		47.4		23.7	57	5	5	1				3	6	0	0			1	2	55	150
47.5	16	3	53		0	0	0	0	12	11		0	0	0		2	2		9	3	5	2	39	43		47.5		23.75	50	2	3	1				5	3	0	0			0	1	52	154
47.6	18	5	35		0	0	0	0	16	11		0	0	0		5	4		9	0	4	3	23	27		47.6		23.8	58	3	4	1				7	6	1	0			0	5	59	157
47.7	15	7	66		0	0	0	0	10	6		0	0	0		5	3		5	4	3	3	43	54		47.7		23.85	64	5	6	1				4	2	1	0			0	2	60	164
47.8	11	8	69		0	0	0	0	8	7		0	0	0		7	2		11	4	6	4	47	54		47.8		23.9	54	7	1	0				4	1	1	0			0	3	41	136
47.9	13	8	64		0	0	0	0	13	10		0	0	0		5	1		16	7	3	3	39	51		47.9		23.95	59	2	5	0				7	4	0	0			0	3	63	150
48	6	4	38		0	0	0	0	4	2		0	0	0		2	0		19	5	1	4	21	28		48		24	61	5	3	1				5	3	1	0			0	5	64	157
48.1	12	8	54		0	0	0	0	8	5		0	0	0		4	3		4	5	7	3	36	43		48.1		24.05	64	6	1	1				5	3	0	0			0	4	54	134
48.2	16	10	81		0	0	0	0	10	5		0	0	0		7	3		9	3	5	3	47	64		48.2		24.1	67	4	1	0				4	2	1	0			0	5	52	156
48.3	18	7	54		0	0	0	0	13	7		0	0	0		6	1		24	4	4	4	46	41		48.3		24.15	65	4	2	0				5	3	0	0			0	4	61	133
48.4	12	4	55		0	0	0	0	8	3		0	0	0		2	1		13	1	3	3	40	40		48.4		24.2	53	2	1	1				8	2	2	0			0	7	56	151
48.5	15	7	58		0	0	0	0	11	6		0	0	0		7	4		9	4	2	7	43	41		48.5		24.25	62	8	2	0				4	4	0	0			0	5	59	150
48.6	7	4	69		0	0	0	0	4	5		0	0	0		2	2		10	10	2	5	50	55		48.6		24.3	48	4	2	2				9	2	1	0			0	2	66	142
48.7	9	6	61		0	0	0	0	8	6		0	0	0		4	1		16	5	6	9	43	46		48.7		24.35	62	6	7	1				3	4	0	0			0	5	69	145
48.8	4	4	65		0	0	0	0	3	2		0	0	0		3	1		11	3	3	6	42	44		48.8		24.4	48	8	3	0				3	5	0	0			0	4	57	145
48.9	7	7	77		0	0	0	0	7	5		0	0	0		7	3		11	6	13	11	58	61		48.9		24.45	49	7	1	0				7	3	1	0			0	0	63	158
49	8	8	65		0	0	0	0	6	5		0	0	0		5	3		13	6	5	1	42	50		49		24.5	56	3	2	0				11	4	0	0			0	1	63	149
49.1	11	7	67		0	0	0	0	7	4		0	0	0		6	3		15	7	8	9	54	53		49.1		24.55	45	3	3	0				2	4	0	0			0	1	77	155
49.2	10	8	69		0	0	0	0	9	5		0	0	0		6	2		17	3	5	6	46	59		49.2		24.6	52	0	5	0				3	3	0	0			0	5	58	151
49.3	7	7	82		0	0	0	0	5	3		0	0	0		4	3		13	3	12	7	60	65		49.3		24.65	48	4	5	0				6	1	1	0			0	5	81	153
49.4	8	6	72		0	0	0	0	5	3		0	0	0		4	1		14	6	8	4	53	56		49.4		24.7	61	6	4	1				9	1	0	0			1	6	75	175
49.5	8	5	68		0	0	0	0	4	0		0	0	0		3	2		14	3	7	5	38	51		49.5		24.75	50	7	5	3				7	4	0	0			0	5	66	125
49.6	7	7	69		0	0	0	0	6	4		0	0	0		4	2		10	4	8	3	47	51		49.6		24.8	45	7	3	1				5	2	0	0			0	6	45	137
49.7	8	4	80		0	0	0	0	5	4		0	0	0		3	1		21	10	6	8	53	61		49.7		24.85	58	9	5	0				3	2	0	0			0	2	56	135
49.8	9	6	84		0	0	0	0	7	3		0	0	0		4	3		14	5	2	4	52	62		49.8		24.9	58	4	2	2				7	1	0	0			0	6	57	142
49.9	3	8	79		0	0	0	0	3	3		0	0	0		6	3		18	4	4	5	53	59		49.9		24.95	55	8	2	0				4	3	0	0			0	5	78	143
50	13	8	82		0	0	0	0	10	5		0	0	0		7	4		13	6	7	5	62	65		50		25	56	5	6	0				3	1	0	0			1	2	53	155
50.1	5	4	76		0	0	0	0	5	2		0	0	0		3	2		16	3	3	5	54	63		50.1		25.05	49	6	6	2				5	3	0	0			0	1	50	148
50.2	6	4	87		0	0	0	0	5	3		0	0	0		3	0		16	10	5	8	69	65		50.2		25.1	50	2	4	0				4	6	1	0			0	1	70	158
50.3	9	4	79		0	0	0	0	7	3		0	0	0		2	1		17	2	6	5	56	68		50.3		25.15	55	5	1	1				2	5	1	0			0	2	93	138
50.4	11	4	88		0	0	0	0	9	4		0	0	0		3	1		17	3	4	5	60	67		50.4		25.2	57	8	4	0				4	3	0	0			0	5	53	156
50.5	12	4	91		0	0	0	0	7	4		0	0	0		3	1		20	3	14	11	63	73		50.5		25.25	38	4	2	0				6	3	0	0			0	2	49	139
50.6	5	11	98		0	0	0	0	5	3		0	0	0		7	4		19	9	9	11	63	78		50.6		25.3	48	6	1	2				3	2	0	0			0	5	62	141
50.7	3	7	71		0	0	0	0	2	2		0	0	0		2	1		19	5	8	8	49	60		50.7		25.35	55	5	6	1				1	3	0	0			0	6	52	149
50.8	3	5	88		0	0	0	0	3	3		0	0	0		4	1		12	8	5	8	65	67		50.8		25.4	50	3	5	0				5	3	0	0			0	0	76	171
50.9	15	6	89		0	0	0	0	7	2		0	0	0		3	1		19	11	4	8	65	67		50.9		25.45	42	9	2	0				4	4	0	0			0	5	69	131
51	10	6	111		0	0	0	0	7	4		0	0	0		4	2		17	6	9	7	74	89		51		25.5	50	5	3	1				7	1	0	0			0	0	81	152
51.1	7	9	96		0	0	0	0	4	4		0	0	0		6	3		21	7	8	9	64	75		51.1		25.55	54	5	6	0				4	4	0	0			0	0	73	124
51.2	10	5	91		0	0	0	0	7	5		0	0	0		4	1		21	9	8	10	58	79		51.2		25.6	44	7	4	1				5	6	0	0			0	5	61	127
51.3	7	8	99		0	0	0	0	5	2		0	0	0		4	0		21	9	9	6	66	80		51.3		25.65	56	1	1	0				4	3	0	0			0	3	64	155
51.4	7	4	85		0	0	0	0	5	2		0	0	0		2	2		25	7	11	16	51	71		51.4		25.7	41	5	6	0				4	2	0	0			0	7	58	146
51.5	9	5	97		0	0	0	0	4	2		0	0	0		2	0		12	4	7	5	62	75		51.5		25.75	45	9	1	1				7	3	0	0			0	3	58	138
51.6	6	5	95		0	0	0	0	3	2		0	0	0		1	1		16	13	10	15	73	74		51.6		25.8	46	7	1	1				5	6	0	0			0	3	63	144
51.7	8	5	72		0	0	0	0	5	1		0	0	0		2	0		25	4	7	7	49	56		51.7		25.85	30	1	5	0				5	2	0	0			0	2	54	159
51.8	4	4	88		0	0	0	0	2	1		0	0	0		4	2		17	5	12	9	60	73		51.8		25.9	42	4	1	1				5	3	0	0			0	3	61	136
51.9	8	3	103		0	0	0	0	7	4		0	0	0		1	0		21	15	12	17	71	80		51.9		25.95	62	6	2	0				3	1	0	0			0	7	66	139
52	4	5	96		0	0	0	0	1	1		0	0	0		1	1		20	7	6	6	62	69		52		26	54	7	1	0				5	0	0	0			0	8	54	148
52.1	7	3	94		0	0	0	0	1	0		0	0	0		2	2		17	2	6	7	69	76		52.1		26.05	42	6	2	0				3	6	0	0			0	8	64	136
52.2	6	8	101		0	0	0	0	6	2		0	0	0		5	1		21	12	6	12	68	81		52.2		26.1	53	5	0	2				1	2	0	0			0	8	66	127
52.3	9	6	105		0	0	0	0	3	2		0	0	0		5	3		14	16	9	16	73	79		52.3		26.15	58	2	2	1				6	2	0	0			0	6	52	135
52.4	6	5	103		0	0	0	0	3	3		0	0	0		2	3		13	6	8	12	73	80		52.4		26.2	37	2	3	2				0	2	0	0			0	5	73	169
52.5	3	2	101		0	0	0	0	2	2		0	0	0		0	0		24	11	9	11	73	83		52.5		26.25	48	2	2	1				2	3	0	0			0	3	73	145
52.6	3	6	107		0	0	0	0	1	0		0	0	0		3	0		17	8	12	12	76	83		52.6		26.3	42	7	2	3				0	3	0	0			0	3	57	140
52.7	3	4	103		0	0	0	0	1	0		0	0	0		2	1		20	6	10	7	66	81		52.7		26.35	28	8	0	1				5	1	0	0			1	6	65	138
52.8	8	10	129		0	0	0	0	5	4		0	0	0		3	2		20	11	10	13	91	103		52.8		26.4	44	5	5	0				3	2	0	0			0	5	70	148
52.9	5	5	105		0	0	0	0	3	1		0	0	0		2	2		17	10	5	12	76	77		52.9		26.45	36	6	1	1				3	1	0	0			0	5	71	152
53	2	4	124		0	0	0	0	0	0		0	0	0		3	2		20	12	7	7	94	96		53		26.5	51	4	3	0				3	2	0	0			0	6	67	147
53.1	9	3	118		0	0	0	0	6	2		0	0	0		1	1		17	9	8	13	75	93		53.1		26.55	49	8	5	0				2	3	0	0			0	2	64	145
53.2	8	3	146		0	0	0	0	6	2		0	0	0		1	0		16	8	10	12	95	117		53.2		26.6	38	2	0	1				2	0	0	0			0	4	66	162
53.3	7	2	106		0	0	0	0	3	0		0	0	0		2	0		6	11	6	13	63	81		53.3		26.65	47	2	2	0				4	3	0	0			0	5	77	152
53.4	7	5	104		0	0	0	0	6	1		0	0	0		4	4		14	15	9	14	76	84		53.4		26.7	47	7	1	0				6	4	0	0			0	1	64	140
53.5	5	3	127		0	0	0	0	3	3		0	0	0		1	1		13	10	9	16	82	100		53.5		26.75	41	3	3	1				3	4	0	0			0	5	67	149
53.6	11	5	95		0	0	0	0	7	3		0	0	0		3	2		25	9	3	8	57	76		53.6		26.8	53	3	1	1				2	1	0	0			0	3	83	118
53.7	5	3	150		0	0	0	0	3	3		0	0	0		2	2		10	13	13	20	107	123		53.7		26.85	48	3	6	1				2	5	0	0			0	4	77	133
53.8	5	2	106		0	0	0	0	4	1		0	0	0		0	0		31	12	13	17	71	75		53.8		26.9	38	4	1	0				5	2	0	0			0	3	66	132
53.9	7	4	103		0	0	0	0	2	1		0	0	0		3	1		21	11	12	14	73	82		53.9		26.95	43	6	6	0				3	2	0	0			0	3	57	141
54	7	2	138		0	0	0	0	4	2		0	0	0		0	1		18	15	10	17	92	114		54		27	43	4	1	0				3	2	0	0			0	5	70	144
54.1	8	2	142		0	0	0	0	7	3		0	0	0		0	1		22	15	12	17	100	118		54.1		27.05	44	6	1	0				5	0	0	0			0	3	68	159
54.2	5	1	118		0	0	0	0	4	1		0	0	0		1	1		19	20	10	22	91	90		54.2		27.1	34	4	4	2				3	2	0	0			1	6	60	125
54.3	7	4	118		0	0	0	0	4	1		0	0	0		1	3		20	10	11	12	84	87		54.3		27.15	44	4	2	0				2	4	0	0			0	5	63	133
54.4	3	6	111		0	0	0	0	1	0		0	0	0		2	2		21	13	5	14	77	88		54.4		27.2	36	4	2	0				4	3	0	0			0	2	73	164
54.5	6	4	111		0	0	0	0	4	1		0	0	0		1	1		20	11	6	9	81	89		54.5		27.25	37	7	0	0				2	2	0	0			0	4	66	135
54.6	2	2	116		0	0	0	0	2	1		0	0	0		0	0		16	15	10	12	85	100		54.6		27.3	51	4	1	2				2	5	0	0			0	4	63	135
54.7	2	1	122		0	0	0	0	1	1		0	0	0		0	0		20	9	6	9	81	98		54.7		27.35	45	7	1	2				7	3	0	0			0	7	67	151
54.8	5	5	125		0	0	0	0	3	2		0	0	0		0	1		20	13	12	20	82	104		54.8		27.4	35	6	2	2				3	4	0	0			0	5	77	136
54.9	4	3	120		0	0	0	0	4	2		0	0	0		3	2		20	8	10	8	83	98		54.9		27.45	44	5	1	2				2	0	0	0			0	2	75	133
55	4	4	130		0	0	0	0	1	1		0	0	0		3	3		18	20	11	21	89	106		55		27.5	30	8	2	0				4	4	0	0			0	9	69	129
55.1	3	4	130		0	0	0	0	3	2		0	0	0		1	1		28	9	13	13	92	104		55.1		27.55	32	4	4	0				2	1	0	0			0	5	84	135
55.2	7	3	128		0	0	0	0	5	2		0	0	0		2	3		27	15	11	17	92	100		55.2		27.6	34	3	4	0				4	3	0	0			0	13	67	119
55.3	3	7	141		0	0	0	0	0	0		0	0	0		3	0		14	16	15	20	99	112		55.3		27.65	36	5	5	1				3	0	0	0			0	1	91	136
55.4	4	4	140		0	0	0	0	3	3		0	0	0		1	2		21	19	18	23	88	114		55.4		27.7	27	3	2	0				0	3	0	0			0	8	69	137
55.5	6	6	135		0	0	0	0	3	1		0	0	0		0	0		27	10	13	19	97	108		55.5		27.75	28	2	3	1				9	0	0	0			0	2	63	147
55.6	8	2	126		0	0	0	0	4	5		0	0	0		2	1		17	16	14	19	100	100		55.6		27.8	31	4	4	0				4	2	0	0			0	5	73	141
55.7	1	2	126		0	0	0	0	1	1		0	0	0		2	1		18	16	11	17	92	103		55.7		27.85	40	6	2	1				3	1	0	0			0	4	85	134
55.8	7	2	138		0	0	0	0	5	2		0	0	0		2	2		9	10	15	17	97	105		55.8		27.9	36	3	2	1				2	1	0	0			0	3	84	145
55.9	1	1	122		0	0	0	0	0	0		0	0	0		0	0		25	22	12	15	89	96		55.9		27.95	34	8	1	0				4	1	0	0			0	3	67	137
56	3	1	132		0	0	0	0	1	1		0	0	0		0	0		20	11	10	13	75	102		56		28	35	9	0	1				0	4	0	0			0	8	69	127
56.1	2	6	152		0	0	0	0	2	0		0	0	0		1	1		9	15	16	23	105	127		56.1		28.05	48	8	2	0				3	1	0	0			0	4	65	122
56.2	8	5	144		0	0	0	0	5	2		0	0	0		1	1		25	18	8	17	89	110		56.2		28.1	38	4	2	0				3	2	0	0			0	7	93	133
56.3	7	4	153		0	0	0	0	6	3		0	0	0		2	1		20	22	8	15	99	123		56.3		28.15	39	1	3	1				2	1	0	0			0	3	84	133
56.4	5	3	135		0	0	0	0	5	2		0	0	0		2	0		18	21	12	18	102	104		56.4		28.2	39	5	2	0				3	3	0	0			0	2	75	123
56.5	6	0	156		0	0	0	0	3	2		0	0	0		0	0		21	15	16	16	101	126		56.5		28.25	38	2	2	1				5	3	0	0			0	7	67	125
56.6	3	4	144		0	0	0	0	2	2		0	0	0		2	0		27	14	14	16	98	107		56.6		28.3	37	4	1	0				3	0	0	0			0	4	75	139
56.7	2	3	137		0	0	0	0	1	0		0	0	0		3	1		27	12	10	14	85	111		56.7		28.35	31	3	2	1				1	2	0	0			1	1	74	141
56.8	5	6	172		0	0	0	0	4	3		0	0	0		1	0		22	21	16	29	126	129		56.8		28.4	46	6	1	0				8	0	0	0			0	2	79	125
56.9	4	3	142		0	0	0	0	3	1		0	0	0		1	0		32	20	7	11	99	118		56.9		28.45	38	4	2	1				3	3	0	0			0	2	69	131
57	3	4	148		0	0	0	0	1	0		0	0	0		1	1		22	19	13	18	111	111		57		28.5	31	1	0	0				2	2	0	0			0	7	67	152
57.1	3	2	148		0	0	0	0	2	2		0	0	0		1	0		20	20	12	20	105	121		57.1		28.55	35	7	0	1				3	0	0	0			0	6	71	132
57.2	0	2	138		0	0	0	0	0	0		0	0	0		0	0		23	17	10	18	100	105		57.2		28.6	45	2	1	0				7	2	0	0			0	3	79	155
57.3	6	6	160		0	0	0	0	4	2		0	0	0		3	1		25	20	5	16	119	124		57.3		28.65	47	3	4	0				2	0	0	0			0	6	81	124
57.4	4	1	149		0	0	0	0	2	0		0	0	0		1	1		22	25	13	21	105	112		57.4		28.7	38	2	2	0				3	1	0	0			0	7	77	113
57.5	5	5	163		0	0	0	0	1	1		0	0	0		2	2		16	16	13	22	110	128		57.5		28.75	40	4	3	0				5	1	0	0			0	3	73	122
57.6	7	5	154		0	0	0	0	4	2		0	0	0		0	0		29	24	14	21	99	123		57.6		28.8	46	8	4	1				3	1	0	0			0	5	78	138
57.7	2	3	160		0	0	0	0	0	1		0	0	0		0	0		18	19	12	24	122	129		57.7		28.85	33	2	1	2				1	0	0	0			0	12	86	112
57.8	3	2	178		0	0	0	0	3	2		0	0	0		1	2		23	17	16	18	125	145		57.8		28.9	38	3	3	0				3	1	0	0			0	5	71	124
57.9	7	3	150		0	0	0	0	6	4		0	0	0		2	1		14	19	11	18	96	120		57.9		28.95	24	2	4	0				7	2	0	0			0	2	80	121
58	3	2	178		0	0	0	0	1	1		0	0	0		1	1		18	25	21	30	116	144		58		29	37	6	1	0				4	3	0	0			0	5	70	134
58.1	7	5	141		0	0	0	0	4	3		0	0	0		2	0		21	19	14	22	101	109		58.1		29.05	41	1	1	0				3	3	0	0			0	3	88	123
58.2	4	2	171		0	0	0	0	1	0		0	0	0		1	0		17	24	20	22	116	127		58.2		29.1	39	3	2	0				2	4	0	0			0	3	98	151
58.3	2	3	156		0	0	0	0	2	1		0	0	0		0	0		22	19	16	25	109	121		58.3		29.15	25	4	0	0				7	1	0	0			1	2	81	116
58.4	1	0	180		0	0	0	0	1	0		0	0	0		0	0		22	20	15	22	131	143		58.4		29.2	36	7	4	1				2	1	0	0			0	5	73	144
58.5	1	0	137		0	0	0	0	0	0		0	0	0		0	0		32	16	5	11	88	111		58.5		29.25	31	4	3	0				2	1	0	0			0	6	77	118
58.6	2	2	170		0	0	0	0	1	0		0	0	0		2	1		16	21	14	24	125	131		58.6		29.3	35	2	3	0				0	0	0	0			0	4	80	128
58.7	7	2	163		0	0	0	0	2	2		0	0	0		1	0		25	22	14	23	110	129		58.7		29.35	39	5	1	0				5	1	0	0			0	6	91	126
58.8	2	1	141		0	0	0	0	0	0		0	0	0		1	0		22	20	10	17	99	117		58.8		29.4	39	3	2	0				6	1	0	0			0	1	75	128
58.9	3	3	178		0	0	0	0	2	1		0	0	0		0	0		20	13	11	18	111	151		58.9		29.45	22	4	4	0				3	3	0	0			0	4	68	150
59	6	1	181		0	0	0	0	3	4		0	0	0		1	0		27	26	17	26	127	143		59		29.5	30	2	4	0				3	1	0	0			0	3	88	128
59.1	0	1	140		0	0	0	0	0	0		0	0	0		1	0		21	25	8	21	87	117		59.1		29.55	39	4	1	0				2	2	0	0			0	2	79	131
59.2	5	0	152		0	0	0	0	4	0		0	0	0		0	0		17	16	12	20	116	121		59.2		29.6	35	6	1	0				4	1	0	0			0	1	77	122
59.3	5	4	151		0	0	0	0	2	1		0	0	0		4	0		25	20	10	14	92	121		59.3		29.65	33	2	0	0				3	2	0	0			0	5	76	131
59.4	1	0	158		0	0	0	0	0	0		0	0	0		0	0		22	24	15	24	116	130		59.4		29.7	43	9	1	0				3	2	0	0			0	9	92	142
59.5	1	3	162		0	0	0	0	1	0		0	0	0		2	2		17	18	18	24	116	133		59.5		29.75	23	1	1	1				4	1	0	0			0	7	78	119
59.6	3	0	157		0	0	0	0	2	1		0	0	0		0	0		23	22	15	21	105	126		59.6		29.8	27	2	1	0				3	2	0	0			0	5	80	126
59.7	5	0	162		0	0	0	0	3	2		0	0	0		0	0		23	17	13	19	111	122		59.7		29.85	24	6	0	0				1	1	0	0			0	7	68	140
59.8	3	0	179		0	0	0	0	3	2		0	0	0		0	0		21	16	21	29	124	138		59.8		29.9	35	7	1	0				1	3	0	0			0	4	79	121
59.9	3	3	183		0	0	0	0	1	1		0	0	0		2	1		30	23	13	22	127	145		59.9		29.95	35	1	1	0				4	3	0	0			0	3	88	123
60	5	1	165		0	0	0	0	2	4		0	0	0		1	0		20	20	15	22	114	135		60		30	28	2	2	0				2	3	0	0			0	4	74	121
60.1	2	3	141		0	0	0	0	2	0		0	0	0		1	1		24	15	7	11	89	113		60.1		30.05	33	5	4	0				3	2	0	0			0	6	77	122
60.2	2	0	172		0	0	0	0	0	0		0	0	0		0	0		22	26	12	13	114	142		60.2		30.1	26	4	3	0				4	3	0	0			0	6	66	107
60.3	3	0	166		0	0	0	0	1	0		0	0	0		0	0		14	19	13	27	104	131		60.3		30.15	38	2	0	0				1	0	0	0			0	4	72	94
60.4	4	2	167		0	0	0	0	3	2		0	0	0		1	0		29	19	13	21	112	138		60.4		30.2	38	8	0	0				1	4	0	0			0	7	82	117
60.5	4	1	170		0	0	0	0	2	1		0	0	0		1	1		20	24	12	21	116	133		60.5		30.25	33	4	2	0				5	2	0	0			0	3	91	139
60.6	2	2	155		0	0	0	0	2	1		0	0	0		1	0		24	18	10	15	104	133		60.6		30.3	26	5	4	0				2	2	0	0			0	7	90	121
60.7	2	0	167		0	0	0	0	2	2		0	0	0		0	0		20	29	18	25	113	140		60.7		30.35	28	1	1	0				4	0	0	0			0	4	84	122
60.8	2	0	185		0	0	0	0	1	0		0	0	0		0	0		20	22	18	24	122	154		60.8		30.4	42	2	2	0				1	1	0	0			0	10	75	110
60.9	4	1	179		0	0	0	0	3	2		0	0	0		1	0		27	26	16	30	132	135		60.9		30.45	35	2	0	0				4	0	0	0			0	7	62	104
61	4	0	169		0	0	0	0	3	2		0	0	0		0	0		22	21	14	22	115	133		61		30.5	36	3	2	0				3	3	0	0			0	5	77	115
61.1	3	1	196		0	0	0	0	1	1		0	0	0		1	1		33	28	18	32	137	159		61.1		30.55	28	5	2	0				4	0	0	0			0	5	69	120
61.2	2	1	180		0	0	0	0	1	1		0	0	0		1	0		18	21	9	19	123	133		61.2		30.6	28	1	3	0				2	1	0	0			0	1	85	121
61.3	2	0	179		0	0	0	0	1	1		0	0	0		0	0		21	19	14	21	121	139		61.3		30.65	32	5	1	0				5	0	0	0			0	2	68	125
61.4	2	1	193		0	0	0	0	1	2		0	0	0		1	1		13	24	18	26	135	148		61.4		30.7	33	4	2	0				5	0	0	0			0	2	81	129
61.5	2	1	201		0	0	0	0	2	1		0	0	0		1	1		19	23	16	21	129	164		61.5		30.75	34	4	0	0				4	0	0	0			0	10	79	121
61.6	2	1	192		0	0	0	0	2	0		0	0	0		1	0		17	20	16	24	128	142		61.6		30.8	28	4	1	0				4	2	0	0			0	5	70	139
61.7	0	3	155		0	0	0	0	0	0		0	0	0		1	1		28	14	11	14	107	131		61.7		30.85	26	3	1	0				5	3	0	0			0	8	77	134
61.8	2	1	192		0	0	0	0	1	1		0	0	0		1	0		21	24	15	22	131	168		61.8		30.9	26	2	0	0				4	2	0	0			0	3	76	143
61.9	0	1	192		0	0	0	0	0	0		0	0	0		1	0		19	28	19	22	131	159		61.9		30.95	29	2	2	0				4	3	0	0			0	5	76	136
62	2	2	162		0	0	0	0	0	0		0	0	0		2	2		22	29	14	21	107	134		62		31	24	3	1	1				5	2	0	0			0	4	73	130
62.1	2	0	180		0	0	0	0	0	0		0	0	0		0	0		18	25	19	21	114	143		62.1		31.05	32	5	4	0				1	1	0	0			0	7	77	116
62.2	5	0	186		0	0	0	0	3	1		0	0	0		0	0		30	26	18	24	127	143		62.2		31.1	28	3	1	0				5	2	0	0			0	4	80	117
62.3	0	1	188		0	0	0	0	0	0		0	0	0		0	1		19	26	19	20	115	156		62.3		31.15	32	8	3	0				1	2	0	0			0	4	84	134
62.4	4	0	187		0	0	0	0	2	2		0	0	0		0	0		21	32	15	28	132	145		62.4		31.2	33	4	0	0				1	2	0	0			0	6	84	117
62.5	2	1	167		0	0	0	0	0	1		0	0	0		0	0		22	17	14	13	111	145		62.5		31.25	27	4	1	0				5	0	0	0			0	3	78	121
62.6	2	1	179		0	0	0	0	2	1		0	0	0		0	0		22	32	13	30	126	140		62.6		31.3	25	1	2	0				1	0	0	0			0	5	101	127
62.7	2	1	185		0	0	0	0	0	0		0	0	0		1	0		18	26	20	18	130	139		62.7		31.35	29	5	2	0				6	1	1	0			0	6	66	120
62.8	2	1	198		0	0	0	0	1	1		0	0	0		1	1		22	26	16	28	140	158		62.8		31.4	21	1	2	0				4	2	0	0			0	7	88	101
62.9	2	1	196		0	0	0	0	1	1		0	0	0		1	0		25	19	18	22	130	149		62.9		31.45	27	5	1	1				2	1	0	0			0	4	73	120
63	5	2	173		0	0	0	0	3	3		0	0	0		2	0		30	25	14	26	125	129		63		31.5	25	1	2	0				4	1	0	0			0	9	77	119
63.1	3	1	181		0	0	0	0	2	1		0	0	0		1	1		17	32	19	28	130	144		63.1		31.55	28	0	0	0				3	2	0	0			0	1	72	112
63.2	2	0	182		0	0	0	0	1	1		0	0	0		0	0		20	25	14	23	122	140		63.2		31.6	30	3	1	0				1	1	0	0			0	3	81	131
63.3	2	0	199		0	0	0	0	1	1		0	0	0		0	0		19	33	18	30	134	162		63.3		31.65	25	1	2	1				4	3	0	0			0	8	72	119
63.4	3	0	194		0	0	0	0	2	1		0	0	0		0	0		24	25	17	25	138	153		63.4		31.7	30	5	2	0				3	3	0	0			0	9	88	117
63.5	3	0	186		0	0	0	0	2	0		0	0	0		0	0		23	28	14	23	126	151		63.5		31.75	20	2	0	0				2	1	0	0			0	5	85	108
63.6	2	0	199		0	0	0	0	2	1		0	0	0		0	0		19	28	22	32	143	163		63.6		31.8	23	1	4	0				5	2	0	0			0	6	74	88
63.7	2	1	181		0	0	0	0	2	0		0	0	0		1	1		31	29	9	21	114	149		63.7		31.85	31	2	1	0				2	3	0	0			0	4	72	116
63.8	1	2	205		0	0	0	0	0	0		0	0	0		0	0		16	35	25	34	137	178		63.8		31.9	34	4	3	0				4	0	0	0			0	4	91	105
63.9	2	1	204		0	0	0	0	2	1		0	0	0		1	1		23	26	20	23	142	175		63.9		31.95	32	2	1	0				1	0	0	0			0	5	70	102
64	3	1	180		0	0	0	0	1	0		0	0	0		1	0		23	29	19	29	121	143		64		32	28	2	0	0				1	2	0	0			0	9	76	113
64.1	1	3	212		0	0	0	0	1	0		0	0	0		0	0		24	36	24	39	142	167		64.1		32.05	31	10	1	0				2	2	0	0			0	3	74	108
64.2	2	3	188		0	0	0	0	2	0		0	0	0		2	1		25	29	11	28	125	155		64.2		32.1	28	5	1	0				4	0	0	0			0	5	75	93
64.3	7	4	192		0	0	0	0	6	2		0	0	0		2	0		25	30	22	30	144	150		64.3		32.15	17	2	1	0				5	2	0	0			1	2	82	101
64.4	1	1	209		0	0	0	0	0	0		0	0	0		0	0		23	33	17	27	151	161		64.4		32.2	22	3	2	0				4	3	0	0			0	4	76	103
64.5	0	0	200		0	0	0	0	0	0		0	0	0		0	0		26	27	10	29	136	158		64.5		32.25	25	3	0	0				2	1	1	0			0	3	99	99
64.6	2	0	181		0	0	0	0	1	1		0	0	0		0	0		18	32	15	23	137	150		64.6		32.3	35	3	3	0				2	1	0	0			0	2	86	111
64.7	0	1	197		0	0	0	0	0	0		0	0	0		1	1		17	34	22	34	129	160		64.7		32.35	25	5	1	0				5	0	0	0			0	1	82	108
64.8	4	1	222		0	0	0	0	4	2		0	0	0		1	1		15	37	22	34	157	181		64.8		32.4	21	3	0	0				4	0	0	0			0	6	83	108
64.9	4	0	192		0	0	0	0	3	1		0	0	0		0	0		22	27	20	30	127	154		64.9		32.45	27	4	1	0				7	5	0	0			0	8	89	95
65	2	1	204		0	0	0	0	2	2		0	0	0		1	1		22	31	12	20	137	156		65		32.5	27	3	3	0				6	3	0	0			0	9	87	131
65.1	2	1	191		0	0	0	0	0	0		0	0	0		1	0		25	29	19	26	140	156		65.1		32.55	25	7	2	0				6	2	0	0			0	7	92	109
65.2	1	1	218		0	0	0	0	1	0		0	0	0		1	0		16	36	21	30	143	174		65.2		32.6	22	5	1	0				4	1	0	0			0	6	75	104
65.3	1	0	206		0	0	0	0	1	1		0	0	0		0	0		27	25	19	25	140	170		65.3		32.65	19	5	2	0				6	2	0	0			0	9	74	109
65.4	2	1	201		0	0	0	0	2	1		0	0	0		0	0		17	29	13	23	129	165		65.4		32.7	24	2	0	0				3	0	0	0			0	1	96	107
65.5	0	0	196		0	0	0	0	0	0		0	0	0		0	0		26	33	13	28	143	161		65.5		32.75	22	6	1	0				6	1	0	0			0	8	90	96
65.6	4	3	222		0	0	0	0	2	1		0	0	0		2	0		23	35	21	34	154	183		65.6		32.8	23	5	1	1				5	1	0	0			0	8	85	102
65.7	1	1	205		0	0	0	0	1	0		0	0	0		0	0		31	26	19	30	141	170		65.7		32.85	27	2	1	0				5	1	0	0			0	8	85	117
65.8	0	4	205		0	0	0	0	0	0		0	0	0		3	2		25	34	14	26	138	164		65.8		32.9	22	8	1	0				3	2	0	0			0	7	89	106
65.9	0	0	214		0	0	0	0	0	0		0	0	0		0	0		16	38	21	40	147	171		65.9		32.95	18	4	1	0				1	1	0	0			0	5	93	93
66	0	0	197		0	0	0	0	0	0		0	0	0		0	0		24	33	17	28	133	157		66		33	24	6	1	0				1	1	0	0			1	5	93	98
66.1	2	0	202		0	0	0	0	2	1		0	0	0		0	0		21	33	19	30	122	162		66.1		33.05	19	7	0	0				3	4	0	0			1	6	95	101
66.2	4	0	190		0	0	0	0	3	2		0	0	0		0	0		17	21	14	19	132	165		66.2		33.1	32	7	1	0				2	0	0	0			1	6	85	112
66.3	0	3	185		0	0	0	0	0	0		0	0	0		0	0		20	35	15	23	126	139		66.3		33.15	29	4	1	0				3	1	0	0			0	9	72	126
66.4	2	1	212		0	0	0	0	1	0		0	0	0		0	0		15	36	24	28	138	162		66.4		33.2	24	3	0	0				1	0	0	0			1	5	82	85
66.5	2	1	191		0	0	0	0	1	0		0	0	0		1	1		23	40	17	22	137	160		66.5		33.25	26	6	0	0				5	1	0	0			0	5	80	109
66.6	0	1	200		0	0	0	0	0	0		0	0	0		1	1		19	29	24	34	136	166		66.6		33.3	21	6	2	0				4	3	0	0			0	11	87	111
66.7	2	1	200		0	0	0	0	1	1		0	0	0		0	1		27	28	11	18	141	162		66.7		33.35	24	4	0	0				6	0	0	0			0	1	89	91
66.8	1	1	237		0	0	0	0	1	1		0	0	0		0	0		19	26	16	22	153	189		66.8		33.4	22	5	0	1				6	1	0	0			0	9	97	109
66.9	6	2	192		0	0	0	0	5	1		0	0	0		2	1		22	26	16	23	130	148		66.9		33.45	21	3	0	0				1	0	0	0			0	8	83	109
67	2	0	195		0	0	0	0	2	0		0	0	0		0	0		22	40	20	33	132	161		67		33.5	22	5	1	0				3	0	0	0			0	5	84	116
67.1	0	3	181		0	0	0	0	0	0		0	0	0		3	1		18	20	19	29	115	139		67.1		33.55	26	2	1	0				1	0	0	0			0	7	70	110
67.2	0	2	221		0	0	0	0	0	0		0	0	0		1	0		21	33	16	25	158	172		67.2		33.6	19	5	0	0				2	0	0	0			0	6	76	97
67.3	3	2	200		0	0	0	0	1	1		0	0	0		1	0		25	25	11	18	129	157		67.3		33.65	27	1	2	0				3	0	0	0			0	4	82	111
67.4	2	1	199		0	0	0	0	2	0		0	0	0		1	1		23	27	23	29	127	166		67.4		33.7	26	7	2	0				4	2	0	0			0	6	91	111
67.5	3	4	210		0	0	0	0	2	0		0	0	0		3	0		20	42	24	32	147	159		67.5		33.75	23	4	3	0				3	0	0	0			0	6	81	103
67.6	4	2	227		0	0	0	0	4	1		0	0	0		2	2		25	39	17	29	153	185		67.6		33.8	31	5	0	0				6	1	0	0			0	4	69	117
67.7	3	2	238		0	0	0	0	3	2		0	0	0		1	0		17	39	11	26	166	195		67.7		33.85	29	3	0	0				7	1	0	0			0	6	97	115
67.8	2	0	203		0	0	0	0	2	1		0	0	0		0	0		26	33	20	34	143	162		67.8		33.9	23	3	3	0				6	0	0	0			0	5	79	108
67.9	1	0	200		0	0	0	0	0	0		0	0	0		0	0		16	35	16	29	131	166		67.9		33.95	24	2	1	0				2	1	0	0			1	7	93	98
68	1	0	208		0	0	0	0	0	0		0	0	0		0	0		18	26	19	25	144	178		68		34	19	8	0	0				1	2	0	0			0	5	83	130
68.1	2	1	210		0	0	0	0	1	0		0	0	0		0	0		14	26	18	21	143	176		68.1		34.05	21	4	1	0				1	1	0	0			0	3	82	109
68.2	0	1	199		0	0	0	0	0	0		0	0	0		1	0		21	24	21	29	125	164		68.2		34.1	21	4	1	0				1	1	0	0			0	4	80	115
68.3	0	2	218		0	0	0	0	0	0		0	0	0		1	0		22	31	17	26	142	172		68.3		34.15	33	3	0	0				8	0	0	0			0	5	75	114
68.4	2	0	208		0	0	0	0	0	0		0	0	0		0	0		21	39	13	32	134	170		68.4		34.2	28	3	2	0				3	0	0	0			0	7	88	109
68.5	2	2	196		0	0	0	0	2	1		0	0	0		1	0		25	30	18	23	141	149		68.5		34.25	13	4	1	0				4	1	0	0			0	8	92	113
68.6	1	1	207		0	0	0	0	0	0		0	0	0		0	0		17	27	15	20	139	166		68.6		34.3	19	7	1	0				5	0	0	0			1	7	76	107
68.7	0	1	220		0	0	0	0	0	0		0	0	0		0	0		26	35	15	20	146	175		68.7		34.35	20	6	0	0				3	0	0	0			0	7	90	98
68.8	1	1	203		0	0	0	0	1	0		0	0	0		1	1		26	32	17	29	126	164		68.8		34.4	24	2	2	0				4	0	0	0			0	7	89	119
68.9	5	0	218		0	0	0	0	5	2		0	0	0		0	0		22	30	11	20	142	177		68.9		34.45	24	6	0	0				3	1	0	0			0	8	82	96
69	0	1	222		0	0	0	0	0	0		0	0	0		0	0		30	28	20	24	144	190		69		34.5	22	5	0	0				5	3	0	0			0	8	101	91
69.1	0	1	185		0	0	0	0	0	0		0	0	0		1	0		24	33	16	25	136	149		69.1		34.55	14	5	2	0				0	0	0	0			0	7	83	110
69.2	0	0	197		0	0	0	0	0	0		0	0	0		0	0		11	27	15	25	131	155		69.2		34.6	18	4	4	0				2	0	0	0			1	9	80	93
69.3	0	0	201		0	0	0	0	0	0		0	0	0		0	0		20	29	16	26	139	166		69.3		34.65	20	1	2	0				3	0	0	0			0	9	84	95
69.4	0	0	208		0	0	0	0	0	0		0	0	0		0	0		23	26	19	28	134	165		69.4		34.7	19	2	2	0				1	1	0	0			0	8	80	97
69.5	0	2	202		0	0	0	0	0	0		0	0	0		2	2		22	25	17	23	126	165		69.5		34.75	22	5	1	0				4	2	0	0			0	6	80	105
69.6	2	0	221		0	0	0	0	1	0		0	0	0		0	0		14	34	20	33	132	182		69.6		34.8	26	3	0	0				2	0	0	0			0	5	81	112
69.7	2	2	217		0	0	0	0	1	0		0	0	0		2	1		14	45	18	35	142	180		69.7		34.85	24	3	1	0				3	0	0	0			0	12	86	110
69.8	0	0	207		0	0	0	0	0	0		0	0	0		0	0		20	29	17	27	144	168		69.8		34.9	14	5	0	0				7	0	0	0			0	4	82	103
69.9	0	0	192		0	0	0	0	0	0		0	0	0		0	0		24	34	23	30	135	160		69.9		34.95	22	4	2	0				4	0	0	0			0	5	98	87
70	2	2	204		0	0	0	0	2	1		0	0	0		2	1		25	31	20	26	137	164		70		35	19	5	2	0				1	0	0	0			0	11	93	99
70.1	0	2	211		0	0	0	0	0	0		0	0	0		2	1		20	33	18	36	145	164		70.1		35.05	9	5	1	0				1	0	0	0			0	7	74	91
70.2	0	0	192		0	0	0	0	0	0		0	0	0		0	0		11	19	13	24	126	157		70.2		35.1	17	1	0	0				3	0	0	0			0	11	93	100
70.3	1	0	210		0	0	0	0	0	0		0	0	0		0	0		21	37	11	24	137	168		70.3		35.15	20	7	3	0				5	2	0	0			0	7	83	101
70.4	2	0	187		0	0	0	0	1	1		0	0	0		0	0		21	38	16	30	143	155		70.4		35.2	26	6	0	0				1	1	0	0			0	5	76	95
70.5	1	0	204		0	0	0	0	1	0		0	0	0		0	0		16	29	11	22	132	174		70.5		35.25	23	5	0	0				3	0	0	0			0	8	99	102
70.6	0	1	206		0	0	0	0	0	0		0	0	0		1	1		16	28	15	23	139	156		70.6		35.3	22	2	2	0				4	0	0	0			0	7	92	95
70.7	0	0	225		0	0	0	0	0	0		0	0	0		0	0		13	35	11	21	163	176		70.7		35.35	22	6	2	0				1	1	0	0			0	6	79	111
70.8	0	1	207		0	0	0	0	0	0		0	0	0		1	1		21	36	22	28	133	173		70.8		35.4	21	3	0	0				3	2	0	0			1	10	78	107
70.9	0	1	212		0	0	0	0	0	0		0	0	0		1	1		33	24	20	34	145	164		70.9		35.45	17	2	0	0				3	1	0	0			1	5	93	106
71	1	0	212		0	0	0	0	0	0		0	0	0		0	0		23	21	14	24	142	173		71		35.5	19	1	1	0				1	0	0	0			0	7	91	92
71.1	4	1	185		0	0	0	0	4	2		0	0	0		1	0		26	35	18	30	133	149		71.1		35.55	23	6	0	0				1	0	0	0			0	7	92	96
71.2	0	3	200		0	0	0	0	0	0		0	0	0		3	1		13	39	16	22	141	160		71.2		35.6	25	3	2	0				4	0	0	0			0	7	88	97
71.3	2	1	201		0	0	0	0	1	0		0	0	0		1	0		22	36	17	25	146	159		71.3		35.65	16	5	0	0				6	0	0	0			0	3	100	112
71.4	0	1	209		0	0	0	0	0	0		0	0	0		0	0		11	36	19	30	130	167		71.4		35.7	20	2	0	0				0	0	0	0			0	8	73	95
71.5	2	0	215		0	0	0	0	0	0		0	0	0		0	0		19	39	17	25	146	179		71.5		35.75	20	2	3	0				3	1	0	0			0	8	85	110
71.6	0	3	201		0	0	0	0	0	0		0	0	0		3	1		12	27	14	26	134	173		71.6		35.8	28	2	1	0				1	1	0	0			0	13	96	94
71.7	1	0	219		0	0	0	0	1	1		0	0	0		0	0		19	30	16	22	142	188		71.7		35.85	23	5	0	0				4	0	0	0			0	9	90	104
71.8	2	0	196		0	0	0	0	1	0		0	0	0		0	0		18	24	21	19	133	158		71.8		35.9	28	6	1	0				2	0	0	0			1	8	86	94
71.9	1	2	200		0	0	0	0	0	0		0	0	0		2	1		26	27	12	21	124	162		71.9		35.95	14	3	1	0				3	1	0	0			0	2	85	98
72	0	1	228		0	0	0	0	0	0		0	0	0		1	0		18	45	19	28	146	185		72		36	21	5	4	0				0	1	0	0			0	4	85	107
72.1	1	0	202		0	0	0	0	0	1		0	0	0		0	0		16	32	25	23	130	154		72.1		36.05	19	7	3	0				3	1	0	0			1	9	79	120
72.2	0	1	180		0	0	0	0	0	0		0	0	0		1	0		27	34	23	31	123	151		72.2		36.1	17	3	0	0				3	0	0	0			0	12	98	104
72.3	1	2	214		0	0	0	0	0	0		0	0	0		2	0		19	33	21	23	136	177		72.3		36.15	23	5	0	0				2	0	0	0			0	6	89	98
72.4	0	0	204		0	0	0	0	0	0		0	0	0		0	0		16	26	17	24	150	159		72.4		36.2	22	4	1	0				5	0	0	0			0	6	89	99
72.5	2	1	197		0	0	0	0	2	1		0	0	0		1	1		25	38	19	33	141	163		72.5		36.25	12	1	0	0				5	0	0	0			0	8	95	108
72.6	0	0	215		0	0	0	0	0	0		0	0	0		0	0		19	34	20	29	130	180		72.6		36.3	17	5	0	0				5	0	0	0			0	8	87	92
72.7	1	1	195		0	0	0	0	1	1		0	0	0		1	0		18	36	18	29	126	165		72.7		36.35	21	4	0	0				2	1	0	0			0	8	68	97
72.8	0	1	208		0	0	0	0	0	0		0	0	0		1	1		16	38	15	26	136	162		72.8		36.4	13	6	1	0				7	0	0	0			0	8	86	87
72.9	2	1	190		0	0	0	0	0	0		0	0	0		1	0		26	30	13	24	126	145		72.9		36.45	20	3	1	0				1	0	0	0			0	12	73	116
73	1	0	196		0	0	0	0	1	1		0	0	0		0	0		18	28	6	18	112	148		73		36.5	22	3	0	0				2	0	0	0			0	5	96	84
73.1	2	2	221		0	0	0	0	1	0		0	0	0		2	0		22	38	20	31	141	180		73.1		36.55	20	2	0	0				5	0	0	0			0	6	101	95
73.2	4	1	203		0	0	0	0	3	1		0	0	0		1	0		10	29	11	24	121	167		73.2		36.6	19	4	1	0				7	0	0	0			0	8	97	108
73.3	1	0	204		0	0	0	0	1	0		0	0	0		0	0		25	36	12	22	134	162		73.3		36.65	19	5	3	0				4	1	0	0			0	6	104	95
73.4	0	0	207		0	0	0	0	0	0		0	0	0		0	0		18	42	19	35	131	164		73.4		36.7	20	5	2	0				4	0	0	0			0	2	79	90
73.5	1	1	219		0	0	0	0	1	0		0	0	0		1	0		18	31	14	24	133	184		73.5		36.75	21	2	2	0				2	1	0	0			0	11	86	98
73.6	0	2	217		0	0	0	0	0	0		0	0	0		1	0		22	38	19	30	133	191		73.6		36.8	19	6	0	0				2	0	0	0			0	9	88	102
73.7	1	0	223		0	0	0	0	1	0		0	0	0		0	0		23	36	13	18	137	178		73.7		36.85	21	1	2	0				1	0	0	0			0	7	97	101
73.8	0	0	204		0	0	0	0	0	0		0	0	0		0	0		15	28	20	23	130	164		73.8		36.9	18	5	0	0				1	0	0	0			1	11	86	100
73.9	2	1	207		0	0	0	0	2	0		0	0	0		1	0		16	32	9	18	140	172		73.9		36.95	22	2	1	0				3	1	0	0			0	4	78	103
74	1	2	183		0	0	0	0	0	0		0	0	0		2	0		27	31	18	20	113	145		74		37	25	4	1	0				3	0	0	0			0	7	96	97
74.1	0	0	206		0	0	0	0	0	0		0	0	0		0	0		15	35	14	25	137	156		74.1		37.05	12	2	0	0				1	0	0	0			0	9	84	101
74.2	0	1	199		0	0	0	0	0	0		0	0	0		1	0		16	29	13	20	121	153		74.2		37.1	14	4	1	0				4	0	0	0			0	9	100	88
74.3	1	1	226		0	0	0	0	1	0		0	0	0		1	1		17	37	11	25	143	189		74.3		37.15	21	6	0	0				5	2	0	0			0	10	92	91
74.4	1	0	185		0	0	0	0	1	1		0	0	0		0	0		19	28	16	23	117	152		74.4		37.2	9	2	1	0				5	0	0	0			0	11	87	86
74.5	0	1	215		0	0	0	0	0	0		0	0	0		1	0		18	39	9	23	138	176		74.5		37.25	11	3	1	0				4	0	0	0			0	8	82	85
74.6	2	1	211		0	0	0	0	2	2		0	0	0		1	0		20	39	22	33	141	170		74.6		37.3	12	5	1	0				2	1	0	0			0	8	99	91
74.7	4	1	213		0	0	0	0	3	1		0	0	0		1	1		16	36	15	20	139	173		74.7		37.35	15	4	0	0				5	1	0	0			0	10	84	89
74.8	2	0	190		0	0	0	0	1	0		0	0	0		0	0		22	30	11	21	121	160		74.8		37.4	17	4	0	0				0	1	0	0			0	4	83	78
74.9	0	1	199		0	0	0	0	0	0		0	0	0		0	0		23	40	12	17	125	159		74.9		37.45	14	5	1	0				2	0	0	0			0	8	84	72
75	0	0	180		0	0	0	0	0	0		0	0	0		0	0		16	25	14	20	119	145		75		37.5	27	3	2	0				1	1	0	0			0	8	99	105
75.1	1	0	198		0	0	0	0	0	0		0	0	0		0	0		14	31	12	23	126	154		75.1		37.55	27	3	1	0				2	0	0	0			0	13	100	89
75.2	1	1	210		0	0	0	0	0	0		0	0	0		1	0		16	36	11	22	128	173		75.2		37.6	22	1	1	0				2	1	0	0			0	6	92	85
75.3	0	0	206		0	0	0	0	0	0		0	0	0		0	0		22	40	21	31	131	155		75.3		37.65	21	5	0	0				5	0	0	0			0	13	93	87
75.4	2	0	198		0	0	0	0	2	1		0	0	0		0	0		8	33	13	21	131	163		75.4		37.7	11	3	0	0				1	2	0	0			0	7	105	99
75.5	0	0	214		0	0	0	0	0	0		0	0	0		0	0		18	35	18	25	128	167		75.5		37.75	17	0	0	0				1	0	0	0			0	11	78	91
75.6	1	0	186		0	0	0	0	1	1		0	0	0		0	0		16	34	9	20	124	151		75.6		37.8	13	0	0	0				0	0	0	0			0	4	78	104
75.7	0	0	194		0	0	0	0	0	0		0	0	0		0	0		10	36	12	24	129	154		75.7		37.85	21	2	0	0				2	0	0	0			0	12	102	88
75.8	1	0	194		0	0	0	0	1	1		0	0	0		0	0		17	29	9	22	111	167		75.8		37.9	23	2	0	0				1	0	0	0			0	10	91	92
75.9	1	1	181		0	0	0	0	1	0		0	0	0		0	0		13	30	10	19	108	151		75.9		37.95	16	4	0	0				1	0	0	0			0	17	80	75
76	0	1	209		0	0	0	0	0	0		0	0	0		0	0		11	47	13	24	143	171		76		38	15	3	0	0				2	0	0	0			1	6	91	86
76.1	1	0	190		0	0	0	0	0	0		0	0	0		0	0		13	30	22	25	126	158		76.1		38.05	14	5	0	0				8	0	0	0			0	6	81	95
76.2	1	0	210		0	0	0	0	1	0		0	0	0		0	0		22	39	13	21	137	164		76.2		38.1	16	5	2	0				3	1	0	0			1	4	93	107
76.3	1	0	208		0	0	0	0	0	0		0	0	0		0	0		11	38	22	26	131	164		76.3		38.15	18	5	2	0				2	0	0	0			1	8	82	99
76.4	0	0	216		0	0	0	0	0	0		0	0	0		0	0		15	34	13	17	125	176		76.4		38.2	11	0	0	0				6	0	0	0			0	6	82	87
76.5	0	0	172		0	0	0	0	0	0		0	0	0		0	0		15	31	17	21	111	134		76.5		38.25	19	1	2	0				1	0	0	0			0	4	84	89
76.6	1	0	191		0	0	0	0	1	0		0	0	0		0	0		13	41	12	19	125	155		76.6		38.3	24	5	0	0				6	0	0	0			0	11	78	82
76.7	2	0	183		0	0	0	0	0	0		0	0	0		0	0		12	29	11	15	122	143		76.7		38.35	18	2	0	0				1	1	0	0			0	8	81	72
76.8	0	0	189		0	0	0	0	0	0		0	0	0		0	0		9	32	10	19	128	147		76.8		38.4	22	2	1	0				2	0	0	0			1	7	79	98
76.9	0	0	195		0	0	0	0	0	0		0	0	0		0	0		12	38	8	20	132	143		76.9		38.45	20	2	0	0				2	1	0	0			0	8	105	77
77	0	0	211		0	0	0	0	0	0		0	0	0		0	0		18	39	15	16	136	165		77		38.5	10	6	2	0				3	0	0	0			0	3	96	81
77.1	1	0	181		0	0	0	0	1	0		0	0	0		0	0		14	34	10	14	100	144		77.1		38.55	15	4	1	0				0	1	0	0			0	14	83	103
77.2	0	0	201		0	0	0	0	0	0		0	0	0		0	0		14	35	10	16	137	160		77.2		38.6	20	4	0	0				1	0	0	0			0	10	75	88
77.3	0	0	187		0	0	0	0	0	0		0	0	0		0	0		13	24	10	17	116	148		77.3		38.65	19	4	0	0				1	1	0	0			0	11	70	88
77.4	0	0	199		0	0	0	0	0	0		0	0	0		0	0		12	30	9	17	119	173		77.4		38.7	18	3	0	0				3	0	0	0			0	11	96	94
77.5	0	0	211		0	0	0	0	0	0		0	0	0		0	0		10	37	11	19	123	172		77.5		38.75	16	3	2	0				0	0	0	0			0	8	86	85
77.6	0	0	195		0	0	0	0	0	0		0	0	0		0	0		16	40	13	26	128	155		77.6		38.8	16	2	0	1				0	1	0	0			1	11	94	77
77.7	0	0	202		0	0	0	0	0	0		0	0	0		0	0		17	29	14	19	131	163		77.7		38.85	13	1	1	0				3	0	0	0			0	10	99	103
77.8	0	0	202		0	0	0	0	0	0		0	0	0		0	0		16	40	15	24	132	151		77.8		38.9	16	2	0	0				2	0	0	0			0	7	93	74
77.9	1	0	184		0	0	0	0	1	0		0	0	0		0	0		20	31	11	23	120	152		77.9		38.95	12	4	0	0				3	1	0	0			0	6	94	75
78	0	0	219		0	0	0	0	0	0		0	0	0		0	0		8	23	9	19	135	172		78		39	17	1	2	0				1	1	0	0			0	13	74	71
78.1	0	0	179		0	0	0	0	0	0		0	0	0		0	0		17	32	11	15	112	145		78.1		39.05	14	5	4	0				2	1	0	0			1	10	93	82
78.2	0	0	185		0	0	0	0	0	0		0	0	0		0	0		11	34	10	19	116	148		78.2		39.1	17	2	1	0				3	0	0	0			0	11	96	89
78.3	0	0	185		0	0	0	0	0	0		0	0	0		0	0		15	40	12	25	121	146		78.3		39.15	15	2	0	0				6	0	0	0			0	3	65	84
78.4	0	0	152		0	0	0	0	0	0		0	0	0		0	0		20	35	7	13	102	128		78.4		39.2	14	5	1	0				3	0	0	0			0	8	85	91
78.5	0	0	191		0	0	0	0	0	0		0	0	0		0	0		11	32	9	20	126	152		78.5		39.25	16	0	0	1				3	0	0	0			0	13	77	72
78.6	0	0	195		0	0	0	0	0	0		0	0	0		0	0		14	32	12	18	129	162		78.6		39.3	17	2	0	0				7	0	0	0			0	9	84	94
78.7	0	0	183		0	0	0	0	0	0		0	0	0		0	0		17	31	12	18	109	148		78.7		39.35	10	0	0	0				6	0	0	0			0	9	92	68
78.8	0	0	165		0	0	0	0	0	0		0	0	0		0	0		15	33	17	18	107	141		78.8		39.4	18	3	0	0				0	0	0	0			0	8	95	74
78.9	0	0	188		0	0	0	0	0	0		0	0	0		0	0		17	39	12	18	112	146		78.9		39.45	13	1	0	0				3	0	0	0			0	8	75	86
79	0	0	178		0	0	0	0	0	0		0	0	0		0	0		15	29	13	17	116	155		79		39.5	8	3	2	0				2	0	0	0			0	10	95	73
79.1	0	0	196		0	0	0	0	0	0		0	0	0		0	0		10	28	11	14	129	154		79.1		39.55	10	3	2	0				4	0	0	0			0	9	97	77
79.2	0	0	187		0	0	0	0	0	0		0	0	0		0	0		12	27	13	20	128	138		79.2		39.6	17	2	1	0				0	0	0	0			0	16	89	75
79.3	0	0	223		0	0	0	0	0	0		0	0	0		0	0		14	37	13	28	139	172		79.3		39.65	16	1	0	0				1	0	0	0			0	13	66	97
79.4	0	0	213		0	0	0	0	0	0		0	0	0		0	0		13	36	21	21	130	181		79.4		39.7	14	3	0	0				1	0	0	0			1	12	90	89
79.5	1	0	214		0	0	0	0	0	0		0	0	0		0	0		13	37	14	18	130	170		79.5		39.75	13	3	3	0				3	1	0	0			0	10	95	95
79.6	0	0	183		0	0	0	0	0	0		0	0	0		0	0		12	31	10	14	118	140		79.6		39.8	12	1	2	0				4	0	0	0			0	14	88	71
79.7	0	0	199		0	0	0	0	0	0		0	0	0		0	0		15	41	3	17	115	162		79.7		39.85	15	4	2	0				5	0	0	0			0	13	101	86
79.8	0	0	177		0	0	0	0	0	0		0	0	0		0	0		12	33	7	11	105	145		79.8		39.9	15	7	2	0				1	1	0	0			0	6	101	84
79.9	0	0	202		0	0	0	0	0	0		0	0	0		0	0		7	32	13	20	119	164		79.9		39.95	11	4	1	0				1	1	0	0			0	7	108	86
80	0	0	175		0	0	0	0	0	0		0	0	0		0	0		17	28	13	22	108	140		80		40	15	1	0	0				1	0	0	0			0	11	93	85
80.1	1	0	181		0	0	0	0	0	0		0	0	0		0	0		12	27	9	16	103	144		80.1		40.05	14	3	0	0				6	0	0	0			0	9	79	83
80.2	0	0	176		0	0	0	0	0	0		0	0	0		0	0		9	32	13	17	111	147		80.2		40.1	22	3	2	0				4	1	0	0			0	11	95	81
80.3	1	0	204		0	0	0	0	0	0		0	0	0		0	0		14	41	11	19	129	161		80.3		40.15	14	2	0	0				2	1	0	0			0	9	77	93
80.4	0	0	183		0	0	0	0	0	0		0	0	0		0	0		17	28	5	17	123	146		80.4		40.2	7	3	1	0				1	0	0	0			1	12	91	88
80.5	0	0	160		0	0	0	0	0	0		0	0	0		0	0		11	38	9	21	105	124		80.5		40.25	19	3	0	0				7	0	0	0			0	11	85	72
80.6	0	0	160		0	0	0	0	0	0		0	0	0		0	0		11	24	7	13	93	135		80.6		40.3	16	4	1	0				2	3	0	0			0	12	83	63
80.7	0	0	170		0	0	0	0	0	0		0	0	0		0	0		18	26	8	16	109	138		80.7		40.35	12	0	0	0				2	0	0	0			0	15	92	71
80.8	0	0	181		0	0	0	0	0	0		0	0	0		0	0		12	32	9	13	121	150		80.8		40.4	17	3	0	0				3	1	0	0			0	11	80	78
80.9	0	0	156		0	0	0	0	0	0		0	0	0		0	0		10	27	5	14	97	128		80.9		40.45	17	3	1	0				1	2	0	0			0	4	98	59
81	0	0	156		0	0	0	0	0	0		0	0	0		0	0		7	19	8	13	88	130		81		40.5	8	2	1	0				1	0	0	0			1	11	89	67
81.1	0	0	160		0	0	0	0	0	0		0	0	0		0	0		12	30	7	16	97	120		81.1		40.55	14	4	0	0				1	3	0	0			1	5	71	76
81.2	0	0	172		0	0	0	0	0	0		0	0	0		0	0		11	36	9	14	107	135		81.2		40.6	10	2	0	0				3	1	0	0			0	10	96	89
81.3	0	0	174		0	0	0	0	0	0		0	0	0		0	0		12	28	9	13	109	142		81.3		40.65	12	7	0	0				3	0	0	0			0	11	82	77
81.4	0	0	187		0	0	0	0	0	0		0	0	0		0	0		10	36	12	18	119	149		81.4		40.7	11	1	0	0				1	1	0	0			0	12	100	80
81.5	0	0	178		0	0	0	0	0	0		0	0	0		0	0		12	29	11	15	102	141		81.5		40.75	12	5	1	0				2	0	0	0			0	14	77	82
81.6	0	0	168		0	0	0	0	0	0		0	0	0		0	0		8	25	10	12	98	143		81.6		40.8	17	5	1	0				0	0	0	0			0	9	87	78
81.7	0	0	160		0	0	0	0	0	0		0	0	0		0	0		15	22	7	15	94	122		81.7		40.85	14	2	0	0				2	0	0	0			1	10	87	78
81.8	1	0	162		0	0	0	0	0	0		0	0	0		0	0		9	35	13	21	111	131		81.8		40.9	8	1	1	0				2	0	0	0			1	8	80	73
81.9	0	0	183		0	0	0	0	0	0		0	0	0		0	0		9	31	10	14	119	162		81.9		40.95	7	5	1	0				1	0	0	0			0	11	91	83
82	0	0	144		0	0	0	0	0	0		0	0	0		0	0		16	29	7	12	99	117		82		41	10	3	0	0				2	0	0	0			0	11	82	74
82.1	0	0	169		0	0	0	0	0	0		0	0	0		0	0		8	32	6	12	95	138		82.1		41.05	12	3	1	0				0	0	0	0			0	16	86	77
82.2	0	0	197		0	0	0	0	0	0		0	0	0		0	0		9	30	12	14	115	158		82.2		41.1	11	6	0	0				0	1	0	0			0	19	86	74
82.3	0	0	155		0	0	0	0	0	0		0	0	0		0	0		12	26	8	17	107	120		82.3		41.15	11	8	0	0				1	0	0	0			0	11	91	90
82.4	0	0	178		0	0	0	0	0	0		0	0	0		0	0		14	33	12	19	116	139		82.4		41.2	13	2	0	0				4	1	0	0			1	9	99	71
82.5	0	0	156		0	0	0	0	0	0		0	0	0		0	0		16	25	5	11	90	126		82.5		41.25	19	4	1	0				0	0	0	0			0	14	81	72
82.6	1	0	181		0	0	0	0	0	0		0	0	0		0	0		11	37	6	12	104	142		82.6		41.3	11	2	0	0				5	0	0	0			0	7	88	57
82.7	0	0	184		0	0	0	0	0	0		0	0	0		0	0		10	41	9	16	128	152		82.7		41.35	10	3	2	0				1	0	0	0			1	12	93	89
82.8	0	0	162		0	0	0	0	0	0		0	0	0		0	0		11	29	15	22	98	132		82.8		41.4	13	3	2	0				3	1	0	0			0	16	86	89
82.9	0	0	184		0	0	0	0	0	0		0	0	0		0	0		7	27	11	18	107	151		82.9		41.45	16	3	1	0				0	0	0	0			0	17	92	73
83	0	0	186		0	0	0	0	0	0		0	0	0		0	0		18	37	5	11	112	155		83		41.5	11	2	0	0				2	0	0	0			1	13	97	65
83.1	0	0	177		0	0	0	0	0	0		0	0	0		0	0		13	30	13	14	116	145		83.1		41.55	17	1	0	0				1	0	0	0			0	18	86	76
83.2	0	0	164		0	0	0	0	0	0		0	0	0		0	0		6	31	10	10	96	128		83.2		41.6	9	6	0	0				2	1	0	0			1	12	70	65
83.3	0	0	193		0	0	0	0	0	0		0	0	0		0	0		9	31	13	22	122	162		83.3		41.65	10	1	0	0				0	0	0	0			0	15	84	77
83.4	0	0	190		0	0	0	0	0	0		0	0	0		0	0		8	32	13	19	114	145		83.4		41.7	11	4	0	0				1	1	0	0			0	13	80	85
83.5	0	0	184		0	0	0	0	0	0		0	0	0		0	0		10	39	8	12	112	143		83.5		41.75	14	5	0	0				1	0	0	0			0	9	70	81
83.6	0	0	178		0	0	0	0	0	0		0	0	0		0	0		15	30	11	16	109	138		83.6		41.8	11	6	0	0				1	0	0	0			0	16	95	97
83.7	0	0	174		0	0	0	0	0	0		0	0	0		0	0		13	35	11	21	105	133		83.7		41.85	16	6	0	0				1	0	0	0			0	15	74	82
83.8	0	0	169		0	0	0	0	0	0		0	0	0		0	0		12	38	9	18	110	126		83.8		41.9	13	4	0	0				1	1	0	0			0	12	89	91
83.9	0	0	166		0	0	0	0	0	0		0	0	0		0	0		7	18	12	11	94	132		83.9		41.95	11	5	0	0				4	0	0	0			0	18	94	98
84	0	0	167		0	0	0	0	0	0		0	0	0		0	0		15	27	10	13	94	133		84		42	12	3	0	0				3	0	0	0			0	3	91	73
84.1	0	0	152		0	0	0	0	0	0		0	0	0		0	0		13	25	2	8	95	118		84.1		42.05	13	4	0	0				1	0	0	0			0	7	84	74
84.2	0	0	177		0	0	0	0	0	0		0	0	0		0	0		7	32	14	23	116	134		84.2		42.1	14	11	0	0				1	0	0	0			0	15	77	72
84.3	0	0	181		0	0	0	0	0	0		0	0	0		0	0		11	33	9	15	125	147		84.3		42.15	10	2	0	0				0	2	0	0			0	11	79	70
84.4	0	0	167		0	0	0	0	0	0		0	0	0		0	0		6	33	6	10	95	138		84.4		42.2	12	6	2	0				2	0	0	0			0	21	96	78
84.5	0	0	149		0	0	0	0	0	0		0	0	0		0	0		12	26	2	4	88	117		84.5		42.25	14	4	0	0				1	1	0	0			1	10	82	58
84.6	0	0	159		0	0	0	0	0	0		0	0	0		0	0		4	31	7	11	93	127		84.6		42.3	12	3	1	0				2	0	0	0			0	13	83	59
84.7	0	0	161		0	0	0	0	0	0		0	0	0		0	0		10	34	10	13	105	124		84.7		42.35	14	3	0	0				1	0	0	0			0	9	97	80
84.8	0	1	178		0	0	0	0	0	0		0	0	0		1	0		10	29	10	14	106	153		84.8		42.4	9	5	1	0				0	2	0	0			0	9	89	85
84.9	0	0	169		0	0	0	0	0	0		0	0	0		0	0		10	30	6	13	96	139		84.9		42.45	10	3	0	0				3	3	0	0			0	8	93	75
85	0	0	171		0	0	0	0	0	0		0	0	0		0	0		12	26	2	8	117	135		85		42.5	6	5	0	0				0	0	0	0			0	13	81	64
85.1	0	0	164		0	0	0	0	0	0		0	0	0		0	0		11	40	14	19	107	129		85.1		42.55	13	1	0	0				2	0	0	0			0	10	71	68
85.2	0	0	161		0	0	0	0	0	0		0	0	0		0	0		13	24	15	18	94	119		85.2		42.6	13	3	0	0				0	0	0	0			0	9	82	67
85.3	0	0	179		0	0	0	0	0	0		0	0	0		0	0		10	29	6	17	113	146		85.3		42.65	8	5	1	0				1	0	0	0			0	14	88	83
85.4	0	0	167		0	0	0	0	0	0		0	0	0		0	0		9	29	10	15	100	138		85.4		42.7	9	6	0	0				2	0	0	0			0	9	97	73
85.5	0	0	173		0	0	0	0	0	0		0	0	0		0	0		9	34	11	18	105	143		85.5		42.75	18	4	1	0				2	0	0	0			2	9	72	62
85.6	0	0	157		0	0	0	0	0	0		0	0	0		0	0		8	26	4	11	97	122		85.6		42.8	14	5	0	0				1	0	0	0			0	19	74	62
85.7	0	0	186		0	0	0	0	0	0		0	0	0		0	0		11	31	9	15	127	143		85.7		42.85	15	2	0	0				0	0	0	0			0	15	93	66
85.8	0	0	186		0	0	0	0	0	0		0	0	0		0	0		16	29	10	11	110	147		85.8		42.9	16	7	0	0				1	0	0	0			1	10	82	66
85.9	0	0	157		0	0	0	0	0	0		0	0	0		0	0		13	33	7	16	91	124		85.9		42.95	16	2	0	0				1	0	0	0			0	16	83	68
86	0	1	178		0	0	0	0	0	0		0	0	0		1	1		10	33	8	12	109	135		86		43	4	4	0	0				2	0	0	0			0	12	77	70
86.1	0	0	161		0	0	0	0	0	0		0	0	0		0	0		14	28	7	11	91	131		86.1		43.05	14	5	1	0				1	0	0	0			0	17	83	77
86.2	0	0	171		0	0	0	0	0	0		0	0	0		0	0		12	25	9	13	91	143		86.2		43.1	14	6	0	0				2	2	0	0			0	15	85	70
86.3	0	0	154		0	0	0	0	0	0		0	0	0		0	0		10	33	6	8	93	127		86.3		43.15	9	4	0	0				0	0	0	0			0	16	81	69
86.4	0	0	175		0	0	0	0	0	0		0	0	0		0	0		11	34	7	19	111	134		86.4		43.2	11	7	2	0				2	2	0	0			0	10	77	78
86.5	0	0	154		0	0	0	0	0	0		0	0	0		0	0		9	20	9	9	87	122		86.5		43.25	13	2	0	0				1	0	0	0			0	9	77	80
86.6	0	0	170		0	0	0	0	0	0		0	0	0		0	0		15	23	9	10	107	131		86.6		43.3	14	2	0	0				0	0	0	0			0	9	85	90
86.7	0	0	172		0	0	0	0	0	0		0	0	0		0	0		7	39	2	13	98	130		86.7		43.35	17	2	1	0				2	1	0	0			0	14	82	63
86.8	0	0	172		0	0	0	0	0	0		0	0	0		0	0		7	25	4	5	106	134		86.8		43.4	10	1	0	0				0	0	0	0			0	16	83	75
86.9	0	0	171		0	0	0	0	0	0		0	0	0		0	0		4	32	9	15	104	134		86.9		43.45	10	4	0	0				1	0	0	0			0	13	81	65
87	0	0	155		0	0	0	0	0	0		0	0	0		0	0		11	31	4	9	86	124		87		43.5	12	4	0	0				1	1	0	0			0	16	89	78
87.1	0	0	142		0	0	0	0	0	0		0	0	0		0	0		10	20	9	12	83	113		87.1		43.55	6	5	0	0				0	0	0	0			0	13	92	82
87.2	0	0	158		0	0	0	0	0	0		0	0	0		0	0		7	28	7	8	90	129		87.2		43.6	12	3	0	0				1	1	0	0			1	7	86	78
87.3	0	0	140		0	0	0	0	0	0		0	0	0		0	0		9	24	2	6	87	119		87.3		43.65	8	6	0	0				0	0	0	0			0	7	89	52
87.4	0	0	140		0	0	0	0	0	0		0	0	0		0	0		7	23	6	11	77	109		87.4		43.7	10	3	0	0				0	0	0	0			1	11	85	71
87.5	0	0	163		0	0	0	0	0	0		0	0	0		0	0		4	35	6	12	100	131		87.5		43.75	16	3	0	0				1	0	0	0			0	17	85	58
87.6	0	0	147		0	0	0	0	0	0		0	0	0		0	0		5	25	2	9	93	117		87.6		43.8	17	1	0	0				2	1	0	0			0	12	69	83
87.7	0	0	165		0	0	0	0	0	0		0	0	0		0	0		7	37	11	22	104	120		87.7		43.85	10	2	0	0				0	1	0	0			0	18	101	71
87.8	0	0	174		0	0	0	0	0	0		0	0	0		0	0		8	29	11	16	109	138		87.8		43.9	14	4	0	0				0	1	0	0			0	10	89	80
87.9	0	0	145		0	0	0	0	0	0		0	0	0		0	0		9	26	5	8	78	119		87.9		43.95	14	2	1	0				2	0	0	0			0	15	103	68
88	0	0	139		0	0	0	0	0	0		0	0	0		0	0		8	30	2	8	89	114		88		44	12	0	1	0				0	0	0	0			0	20	61	68
88.1	0	0	165		0	0	0	0	0	0		0	0	0		0	0		7	28	6	12	105	132		88.1		44.05	12	4	3	0				2	0	0	0			0	19	80	62
88.2	0	0	177		0	0	0	0	0	0		0	0	0		0	0		12	26	8	13	109	140		88.2		44.1	9	3	0	0				0	1	0	0			1	11	74	68
88.3	0	0	156		0	0	0	0	0	0		0	0	0		0	0		10	34	3	12	98	118		88.3		44.15	13	2	0	0				1	1	0	0			0	13	85	70
88.4	0	0	133		0	0	0	0	0	0		0	0	0		0	0		5	21	6	8	90	105		88.4		44.2	11	3	0	0				1	1	0	0			0	11	76	83
88.5	0	0	148		0	0	0	0	0	0		0	0	0		0	0		8	23	12	11	86	122		88.5		44.25	12	4	0	0				0	1	0	0			0	17	77	64
88.6	0	0	144		0	0	0	0	0	0		0	0	0		0	0		7	24	6	11	92	122		88.6		44.3	10	7	2	0				3	1	0	0			1	18	76	62
88.7	0	0	174		0	0	0	0	0	0		0	0	0		0	0		13	30	11	20	112	135		88.7		44.35	12	3	0	0				2	0	0	0			2	8	86	59
88.8	0	0	149		0	0	0	0	0	0		0	0	0		0	0		15	31	8	15	89	116		88.8		44.4	5	4	0	0				2	0	0	0			0	10	78	55
88.9	0	0	155		0	0	0	0	0	0		0	0	0		0	0		8	29	8	13	101	125		88.9		44.45	14	5	0	0				1	0	0	0			0	8	92	61
89	1	0	158		0	0	0	0	1	0		0	0	0		0	0		6	33	5	5	90	130		89		44.5	15	4	0	0				1	2	0	0			0	11	84	77
89.1	0	0	128		0	0	0	0	0	0		0	0	0		0	0		6	30	4	8	85	108		89.1		44.55	9	5	0	0				1	0	0	0			0	10	87	66
89.2	0	0	128		0	0	0	0	0	0		0	0	0		0	0		5	14	6	8	69	101		89.2		44.6	8	8	2	0				2	1	0	0			0	23	83	60
89.3	0	0	150		0	0	0	0	0	0		0	0	0		0	0		5	29	3	9	84	119		89.3		44.65	20	4	0	0				0	2	0	0			0	14	91	71
89.4	0	0	160		0	0	0	0	0	0		0	0	0		0	0		7	25	5	10	95	136		89.4		44.7	7	1	0	0				0	1	0	0			2	16	76	66
89.5	1	0	147		0	0	0	0	1	1		0	0	0		0	0		10	24	5	15	87	119		89.5		44.75	9	4	1	0				2	1	0	0			0	17	75	55
89.6	0	0	126		0	0	0	0	0	0		0	0	0		0	0		6	21	5	8	81	100		89.6		44.8	10	4	0	0				0	1	0	0			0	20	79	59
89.7	0	0	149		0	0	0	0	0	0		0	0	0		0	0		8	24	5	10	92	114		89.7		44.85	18	3	0	0				2	1	0	0			0	19	102	68
89.8	0	0	122		0	0	0	0	0	0		0	0	0		0	0		5	21	1	5	64	102		89.8		44.9	9	1	0	0				2	0	0	0			0	16	76	64
89.9	0	0	153		0	0	0	0	0	0		0	0	0		0	0		4	28	9	13	87	116		89.9		44.95	16	2	2	0				1	1	0	0			0	15	77	62
90	0	0	163		0	0	0	0	0	0		0	0	0		0	0		4	29	8	12	110	134		90		45	10	1	0	0				1	1	0	0			0	22	79	66
90.1	0	0	147		0	0	0	0	0	0		0	0	0		0	0		5	30	5	15	87	113		90.1		45.05	11	6	1	0				3	0	0	0			0	19	76	76
90.2	0	0	145		0	0	0	0	0	0		0	0	0		0	0		7	28	7	12	78	119		90.2		45.1	10	4	0	0				0	0	0	0			0	14	87	62
90.3	0	0	147		0	0	0	0	0	0		0	0	0		0	0		6	38	5	16	90	121		90.3		45.15	9	1	0	0				0	0	0	0			0	11	94	58
90.4	0	0	149		0	0	0	0	0	0		0	0	0		0	0		8	25	7	7	87	119		90.4		45.2	5	2	0	0				0	0	0	0			0	10	97	64
90.5	0	0	154		0	0	0	0	0	0		0	0	0		0	0		8	32	9	10	93	131		90.5		45.25	8	3	0	0				1	0	0	0			1	10	73	59
90.6	0	0	141		0	0	0	0	0	0		0	0	0		0	0		8	26	7	12	87	112		90.6		45.3	8	1	0	0				1	0	0	0			0	10	73	62
90.7	0	0	120		0	0	0	0	0	0		0	0	0		0	0		9	19	6	12	70	99		90.7		45.35	6	4	1	0				0	0	0	0			0	18	82	70
90.8	0	0	126		0	0	0	0	0	0		0	0	0		0	0		9	25	7	11	85	95		90.8		45.4	7	1	0	0				0	0	0	0			0	10	80	69
90.9	0	0	123		0	0	0	0	0	0		0	0	0		0	0		8	18	1	3	78	93		90.9		45.45	12	4	0	0				0	0	0	0			1	13	72	57
91	0	0	146		0	0	0	0	0	0		0	0	0		0	0		10	25	6	11	80	122		91		45.5	9	3	0	0				1	1	0	0			0	17	71	74
91.1	0	0	141		0	0	0	0	0	0		0	0	0		0	0		8	27	3	11	88	104		91.1		45.55	11	3	1	0				2	0	0	0			1	22	72	66
91.2	0	0	147		0	0	0	0	0	0		0	0	0		0	0		3	34	5	9	86	111		91.2		45.6	11	7	0	0				1	1	0	0			0	29	94	60
91.3	0	0	131		0	0	0	0	0	0		0	0	0		0	0		8	20	7	11	74	97		91.3		45.65	8	4	0	0				0	0	0	0			1	13	78	70
91.4	0	0	130		0	0	0	0	0	0		0	0	0		0	0		4	19	7	11	76	106		91.4		45.7	11	4	0	0				0	1	0	0			0	23	85	56
91.5	0	0	146		0	0	0	0	0	0		0	0	0		0	0		7	27	4	11	87	113		91.5		45.75	6	5	0	0				2	0	0	0			0	12	85	68
91.6	0	0	148		0	0	0	0	0	0		0	0	0		0	0		8	34	4	9	100	122		91.6		45.8	11	6	1	0				0	1	0	0			0	13	73	45
91.7	0	0	134		0	0	0	0	0	0		0	0	0		0	0		4	20	6	11	86	108		91.7		45.85	8	2	1	0				0	0	0	0			1	14	76	47
91.8	0	0	128		0	0	0	0	0	0		0	0	0		0	0		4	26	4	9	76	106		91.8		45.9	7	6	0	0				0	0	0	0			0	11	83	52
91.9	0	0	149		0	0	0	0	0	0		0	0	0		0	0		6	28	2	10	86	118		91.9		45.95	6	2	0	0				2	0	0	0			0	13	91	63
92	0	0	123		0	0	0	0	0	0		0	0	0		0	0		6	20	1	1	75	96		92		46	12	3	0	0				2	0	0	0			2	19	84	64
92.1	0	0	127		0	0	0	0	0	0		0	0	0		0	0		6	21	6	11	81	101		92.1		46.05	9	3	1	0				0	2	0	0			0	15	89	55
92.2	0	0	148		0	0	0	0	0	0		0	0	0		0	0		7	27	12	14	83	118		92.2		46.1	6	6	0	0				2	0	0	0			0	15	65	69
92.3	0	0	160		0	0	0	0	0	0		0	0	0		0	0		8	25	6	10	97	127		92.3		46.15	9	1	0	0				1	0	0	0			0	20	73	62
92.4	0	0	148		0	0	0	0	0	0		0	0	0		0	0		4	19	7	5	88	123		92.4		46.2	7	4	0	0				3	1	0	0			0	12	90	49
92.5	0	0	169		0	0	0	0	0	0		0	0	0		0	0		7	19	6	10	92	136		92.5		46.25	8	5	0	0				2	1	0	0			0	15	80	58
92.6	0	0	138		0	0	0	0	0	0		0	0	0		0	0		4	19	5	5	80	107		92.6		46.3	13	2	0	0				1	0	0	0			0	14	73	52
92.7	0	0	128		0	0	0	0	0	0		0	0	0		0	0		6	23	4	6	77	102		92.7		46.35	6	1	0	0				0	0	0	0			0	20	82	62
92.8	0	0	130		0	0	0	0	0	0		0	0	0		0	0		8	28	4	10	82	102		92.8		46.4	9	2	2	0				3	0	0	0			0	17	70	54
92.9	0	0	114		0	0	0	0	0	0		0	0	0		0	0		6	15	9	12	66	94		92.9		46.45	7	3	1	0				3	1	0	0			0	20	74	60
93	0	0	146		0	0	0	0	0	0		0	0	0		0	0		7	23	5	11	92	105		93		46.5	6	2	0	0				1	0	0	0			0	19	85	63
93.1	0	0	127		0	0	0	0	0	0		0	0	0		0	0		9	22	4	8	76	100		93.1		46.55	12	2	0	0				4	0	0	0			0	18	68	53
93.2	0	0	128		0	0	0	0	0	0		0	0	0		0	0		4	19	4	6	73	103		93.2		46.6	10	2	2	0				2	0	0	0			0	13	93	70
93.3	0	0	142		0	0	0	0	0	0		0	0	0		0	0		5	21	6	10	87	109		93.3		46.65	6	2	1	0				0	0	0	0			0	15	99	48
93.4	0	0	115		0	0	0	0	0	0		0	0	0		0	0		8	14	3	6	61	83		93.4		46.7	11	2	0	0				1	0	0	0			0	18	75	61
93.5	0	0	112		0	0	0	0	0	0		0	0	0		0	0		6	18	4	5	58	86		93.5		46.75	14	0	2	0				3	1	0	0			0	18	76	62
93.6	0	0	131		0	0	0	0	0	0		0	0	0		0	0		4	21	5	8	81	104		93.6		46.8	9	0	2	0				0	1	0	0			0	15	81	71
93.7	0	0	135		0	0	0	0	0	0		0	0	0		0	0		9	24	5	13	85	109		93.7		46.85	9	6	0	0				0	0	0	0			0	13	83	59
93.8	0	0	130		0	0	0	0	0	0		0	0	0		0	0		5	22	4	8	77	103		93.8		46.9	6	0	0	0				0	0	0	0			0	23	72	64
93.9	0	0	145		0	0	0	0	0	0		0	0	0		0	0		9	24	5	8	77	112		93.9		46.95	10	1	0	0				1	0	0	0			0	21	90	70
94	0	0	137		0	0	0	0	0	0		0	0	0		0	0		10	31	4	10	68	103		94		47	5	1	0	0				0	0	0	0			0	22	80	76
94.1	0	0	135		0	0	0	0	0	0		0	0	0		0	0		2	29	3	7	74	108		94.1		47.05	12	5	1	0				3	0	0	0			0	15	91	68
94.2	0	0	142		0	0	0	0	0	0		0	0	0		0	0		7	24	2	9	92	113		94.2		47.1	11	2	0	0				1	0	0	0			0	20	78	68
94.3	0	0	138		0	0	0	0	0	0		0	0	0		0	0		3	31	3	11	82	107		94.3		47.15	7	1	0	0				1	0	0	0			0	18	86	70
94.4	0	0	123		0	0	0	0	0	0		0	0	0		0	0		2	18	8	11	71	103		94.4		47.2	11	1	0	0				1	0	0	0			2	14	79	56
94.5	0	0	125		0	0	0	0	0	0		0	0	0		0	0		3	17	3	5	65	105		94.5		47.25	7	1	0	0				1	0	0	0			0	30	89	44
94.6	0	0	143		0	0	0	0	0	0		0	0	0		0	0		5	33	4	10	91	103		94.6		47.3	11	4	1	0				2	0	0	0			0	14	90	51
94.7	0	0	129		0	0	0	0	0	0		0	0	0		0	0		7	22	3	4	76	104		94.7		47.35	12	1	0	0				3	2	0	0			0	15	87	53
94.8	0	0	117		0	0	0	0	0	0		0	0	0		0	0		6	23	3	4	60	96		94.8		47.4	17	6	0	0				0	0	0	0			0	11	84	60
94.9	0	0	132		0	0	0	0	0	0		0	0	0		0	0		5	24	3	4	76	104		94.9		47.45	4	3	0	0				3	0	0	0			1	17	92	57
95	0	0	135		0	0	0	0	0	0		0	0	0		0	0		5	19	0	3	90	102		95		47.5	4	3	0	0				1	0	0	0			0	15	71	68
95.1	0	0	108		0	0	0	0	0	0		0	0	0		0	0		7	15	4	5	62	80		95.1		47.55	12	1	0	0				1	0	0	0			0	21	73	55
95.2	0	0	110		0	0	0	0	0	0		0	0	0		0	0		1	23	3	10	68	83		95.2		47.6	11	2	1	0				3	0	0	0			0	15	94	57
95.3	0	0	137		0	0	0	0	0	0		0	0	0		0	0		6	18	4	4	81	105		95.3		47.65	11	3	1	0				2	2	0	0			0	22	69	61
95.4	0	0	121		0	0	0	0	0	0		0	0	0		0	0		8	24	1	3	70	98		95.4		47.7	9	0	1	0				1	0	0	0			0	23	61	48
95.5	0	0	116		0	0	0	0	0	0		0	0	0		0	0		7	23	4	3	75	91		95.5		47.75	7	2	0	0				2	0	0	0			0	19	72	48
95.6	0	0	116		0	0	0	0	0	0		0	0	0		0	0		2	21	4	9	71	91		95.6		47.8	4	2	0	0				2	0	0	0			1	26	79	55
95.7	0	0	125		0	0	0	0	0	0		0	0	0		0	0		4	20	5	5	67	96		95.7		47.85	5	0	0	0				1	0	0	0			0	15	71	58
95.8	0	0	123		0	0	0	0	0	0		0	0	0		0	0		3	21	4	5	70	100		95.8		47.9	12	4	0	0				1	0	0	0			0	22	90	60
95.9	0	0	125		0	0	0	0	0	0		0	0	0		0	0		8	20	5	9	71	95		95.9		47.95	7	3	0	0				2	0	0	0			0	19	71	55
96	0	0	114		0	0	0	0	0	0		0	0	0		0	0		5	16	3	4	61	86		96		48	7	2	0	0				1	0	0	0			0	15	96	51
96.1	0	0	108		0	0	0	0	0	0		0	0	0		0	0		7	15	3	1	65	91		96.1		48.05	11	3	0	0				3	1	0	0			0	13	72	64
96.2	0	0	138		0	0	0	0	0	0		0	0	0		0	0		4	29	8	10	80	112		96.2		48.1	5	0	0	0				2	1	0	0			1	18	89	53
96.3	0	0	116		0	0	0	0	0	0		0	0	0		0	0		6	17	0	3	59	100		96.3		48.15	3	2	1	0				1	1	0	0			0	22	75	77
96.4	0	0	131		0	0	0	0	0	0		0	0	0		0	0		1	19	2	3	67	106		96.4		48.2	7	4	1	0				0	1	0	0			1	16	75	62
96.5	0	0	116		0	0	0	0	0	0		0	0	0		0	0		5	14	4	7	68	95		96.5		48.25	12	1	0	0				1	0	0	0			1	19	74	69
96.6	0	0	112		0	0	0	0	0	0		0	0	0		0	0		6	21	5	9	73	84		96.6		48.3	7	4	0	0				2	0	0	0			0	19	75	44
96.7	0	0	91		0	0	0	0	0	0		0	0	0		0	0		2	12	3	4	47	70		96.7		48.35	9	0	0	0				2	0	0	0			0	18	88	67
96.8	0	0	109		0	0	0	0	0	0		0	0	0		0	0		1	9	2	3	58	88		96.8		48.4	5	0	0	0				2	0	0	0			0	21	90	62
96.9	0	0	117		0	0	0	0	0	0		0	0	0		0	0		3	18	6	7	65	98		96.9		48.45	7	3	0	0				0	0	0	0			0	20	79	61
97	0	0	123		0	0	0	0	0	0		0	0	0		0	0		3	23	4	8	68	103		97		48.5	11	2	1	0				0	0	0	0			1	20	69	60
97.1	0	0	103		0	0	0	0	0	0		0	0	0		0	0		2	20	3	3	58	79		97.1		48.55	6	2	1	0				1	0	0	0			1	16	85	51
97.2	0	0	107		0	0	0	0	0	0		0	0	0		0	0		1	24	3	6	64	82		97.2		48.6	6	2	1	0				0	0	0	0			1	27	80	62
97.3	0	0	108		0	0	0	0	0	0		0	0	0		0	0		3	16	2	4	68	85		97.3		48.65	7	3	1	0				1	0	0	0			0	16	76	66
97.4	0	0	114		0	0	0	0	0	0		0	0	0		0	0		4	18	2	3	60	92		97.4		48.7	23	2	2	0				2	0	0	0			0	18	95	59
97.5	0	0	118		0	0	0	0	0	0		0	0	0		0	0		2	13	4	6	62	83		97.5		48.75	4	3	0	0				0	0	0	0			0	28	64	59
97.6	0	0	110		0	0	0	0	0	0		0	0	0		0	0		6	19	1	4	63	89		97.6		48.8	12	0	0	0				1	0	0	0			0	22	74	53
97.7	0	0	119		0	0	0	0	0	0		0	0	0		0	0		2	22	3	5	75	97		97.7		48.85	10	0	2	0				0	0	0	0			0	23	76	51
97.8	0	0	129		0	0	0	0	0	0		0	0	0		0	0		6	15	4	6	69	108		97.8		48.9	9	2	0	0				2	0	0	0			0	20	68	51
97.9	0	0	135		0	0	0	0	0	0		0	0	0		0	0		8	25	5	8	82	116		97.9		48.95	6	1	0	0				1	1	0	0			0	16	84	54
98	0	0	131		0	0	0	0	0	0		0	0	0		0	0		6	25	4	7	74	111		98		49	6	3	0	0				1	0	0	0			0	26	75	41
98.1	0	0	122		0	0	0	0	0	0		0	0	0		0	0		4	14	6	9	68	95		98.1		49.05	9	5	0	0				0	0	0	0			1	20	63	46
98.2	0	0	93		0	0	0	0	0	0		0	0	0		0	0		4	15	2	6	54	65		98.2		49.1	4	1	0	0				0	0	0	0			0	26	65	55
98.3	0	0	109		0	0	0	0	0	0		0	0	0		0	0		3	13	3	6	60	90		98.3		49.15	6	4	1	0				1	1	0	0			0	12	77	55
98.4	0	0	110		0	0	0	0	0	0		0	0	0		0	0		4	21	3	5	60	89		98.4		49.2	6	2	0	0				1	0	0	0			0	18	81	58
98.5	0	0	116		0	0	0	0	0	0		0	0	0		0	0		9	19	4	6	69	86		98.5		49.25	6	0	0	0				0	1	0	0			0	22	68	53
98.6	0	0	114		0	0	0	0	0	0		0	0	0		0	0		2	15	2	3	71	93		98.6		49.3	11	2	0	0				0	0	0	0			0	17	85	41
98.7	0	0	89		0	0	0	0	0	0		0	0	0		0	0		5	12	3	1	43	75		98.7		49.35	7	1	1	0				3	0	0	0			1	20	90	44
98.8	0	0	121		0	0	0	0	0	0		0	0	0		0	0		0	16	0	3	65	100		98.8		49.4	6	0	0	0				1	0	0	0			0	26	72	62
98.9	0	0	103		0	0	0	0	0	0		0	0	0		0	0		5	18	3	6	65	77		98.9		49.45	7	3	0	0				0	0	0	0			0	23	76	67
99	0	0	107		0	0	0	0	0	0		0	0	0		0	0		4	20	6	4	63	85		99		49.5	9	1	1	0				0	0	0	0			1	19	76	50
99.1	0	0	135		0	0	0	0	0	0		0	0	0		0	0		5	30	1	7	79	96		99.1		49.55	4	3	0	0				0	0	0	0			0	20	81	47
99.2	0	0	122		0	0	0	0	0	0		0	0	0		0	0		5	25	3	6	75	97		99.2		49.6	12	4	1	0				1	1	0	0			1	17	72	43
99.3	0	0	115		0	0	0	0	0	0		0	0	0		0	0		6	21	2	4	63	83		99.3		49.65	12	0	0	0				2	0	0	0			0	24	91	51
99.4	0	0	114		0	0	0	0	0	0		0	0	0		0	0		3	23	4	10	66	83		99.4		49.7	10	3	0	0				1	0	0	0			1	22	73	48
99.5	0	0	115		0	0	0	0	0	0		0	0	0		0	0		2	27	1	8	72	85		99.5		49.75	7	1	0	0				0	2	0	0			0	19	79	52
99.6	0	0	118		0	0	0	0	0	0		0	0	0		0	0		1	20	0	6	65	94		99.6		49.8	8	2	0	0				2	1	0	0			0	26	70	48
99.7	0	0	121		0	0	0	0	0	0		0	0	0		0	0		4	16	3	6	68	100		99.7		49.85	9	2	1	0				1	0	0	0			0	22	71	64
99.8	0	0	100		0	0	0	0	0	0		0	0	0		0	0		4	22	1	7	54	76		99.8		49.9	4	3	0	0				0	1	0	0			0	12	68	47
99.9	0	0	111		0	0	0	0	0	0		0	0	0		0	0		1	14	2	2	24	44		99.9
